# Supplementary material for: Identification and Reproducibility of Urinary Metabolomic Biomarkers of Habitual Food Intake in a Cross-Sectional Analysis of the Cancer Prevention Study-3 Diet Assessment Sub-Study
Source: Metabolites. 2021 Apr 17;11(4):248. doi: 10.3390/metabo11040248 (PMC8072637; doi:10.3390/metabo11040248)
Supplement: Supplementary file 1 [file metabolites-11-00248-s001.zip › metabolites-1025256-supplementary/Supplemental tables S1-S4_Nov 17.xlsx]

## Sheet: Table S1
Table S1. Food-metabolite associations identified using either FFQ or 24-h diet recalls in the CPS-3 Diet Assessment Sub-study.
							FFQ			Average diet recalls
	Food group	Food	Metabolite ID	BIOCHEMICAL	SUPER_PATHWAY	SUB_PATHWAY	R	pval	AUC	R	pval	AUC	ICC
1	Fruits	Grapes	X54924	naringenin 7-glucuronide	Xenobiotics	Food Component/Plant				0.207122	1.42435e-07	0.698979	0.25 (0.17,0.34)
2	Fruits	Prunes	X54910	vanillactate	Amino Acid	Tyrosine Metabolism				0.205959	1.67805e-07	0.598956	0.67 (0.62,0.72)
3	Fruits	Banana	X48407	dopamine 3-O-sulfate	Amino Acid	Tyrosine Metabolism	0.302761	6.60102e-15	0.826208	0.250882	1.48078e-10	0.733501	0.53 (0.47,0.60)
4	Fruits	Banana	X52534	X - 24338			0.295018	3.37338e-14	0.817177	0.268768	5.94126e-12	0.732472	0.40 (0.33,0.48)
5	Fruits	Banana	X46818	ethyl pyruvate	Xenobiotics	Food Component/Plant	0.248478	2.23998e-10	0.79782	0.252224	1.17331e-10	0.74337	0.38 (0.31,0.46)
6	Fruits	Banana	X47921	X - 12410			0.264586	1.28795e-11	0.797439	0.223456	1.28964e-08	0.739712	0.55 (0.49,0.62)
7	Fruits	Banana	X15667	2-isopropylmalate	Xenobiotics	Food Component/Plant	0.240539	8.51797e-10	0.795534	0.257627	4.53159e-11	0.738721	0.43 (0.36,0.51)
8	Fruits	Banana	X437	5-hydroxyindoleacetate	Amino Acid	Tryptophan Metabolism	0.219797	2.24531e-08	0.779759	0.253058	1.01454e-10	0.739369	0.51 (0.45,0.58)
9	Fruits	Avocado	X36749	3-methyladipate	Lipid	Fatty Acid, Dicarboxylate	0.272554	2.91418e-12	0.827122				0.56 (0.50,0.62)
10	Fruits	Avocado	X39601	homocitrate	Xenobiotics	Food Component/Plant	0.205679	1.74538e-07	0.822512				0.50 (0.44,0.57)
11	Fruits	Avocado	X47820	X - 17335			0.208163	1.22909e-07	0.819349				0.38 (0.31,0.46)
12	Fruits	Avocado	X48461	4'-hydroxypropiophenone sulfate	Xenobiotics	Chemical	0.20145	3.13894e-07	0.810052				0.57 (0.51,0.63)
13	Fruits	Avocado	X46976	X - 17365			0.215021	4.56477e-08	0.809671				0.50 (0.43,0.56)
14	Fruits	Avocado	X63264	pentose acid*	Partially Characterized Molecules	Partially Characterized Molecules	0.216788	3.51749e-08	0.809214				0.57 (0.50,0.62)
15	Fruits	Avocado	X49879	X - 23970			0.242325	6.33264e-10	0.808604	0.201227	3.23658e-07	0.740055	0.52 (0.46,0.59)
16	Fruits	Avocado	X42989	N-methyltaurine	Amino Acid	Methionine, Cysteine, SAM and Taurine Metabolism	0.217537	3.1474e-08	0.808451				0.51 (0.44,0.57)
17	Fruits	Avocado	X46488	X - 11847			0.216696	3.56555e-08	0.806851				0.60 (0.54,0.66)
18	Fruits	Avocado	X45404	N-acetylalliin	Xenobiotics	Food Component/Plant	0.216117	3.88419e-08	0.806775				0.37 (0.30,0.45)
19	Fruits	Avocado	X54840	X - 24812			0.213897	5.38122e-08	0.805365				0.42 (0.35,0.50)
20	Fruits	Avocado	X21156	abscisate	Xenobiotics	Food Component/Plant	0.229219	5.28023e-09	0.804641				0.47 (0.40,0.54)
21	Fruits	Avocado	X62967	X - 25523			0.202604	2.67792e-07	0.804489				0.49 (0.42,0.56)
22	Fruits	Avocado	X48019	X - 17655			0.204143	2.16307e-07	0.804489				0.27 (0.19,0.36)
23	Fruits	Avocado	X62968	X - 25524			0.204831	1.96516e-07	0.804146				0.41 (0.33,0.48)
24	Fruits	Avocado	X46730	X - 21661			0.205925	1.68596e-07	0.803841				0.50 (0.44,0.57)
25	Fruits	Avocado	X48026	X - 17686			0.234156	2.41046e-09	0.801669				0.55 (0.48,0.61)
26	Fruits	Avocado	X47936	X - 12726			0.210186	9.20911e-08	0.800907				0.49 (0.43,0.56)
27	Fruits	Avocado	X48729	gentisic acid-5-glucoside	Xenobiotics	Chemical	0.200543	3.55434e-07	0.800678				0.30 (0.23,0.39)
28	Fruits	Apples or pears	X37181	4-allylphenol sulfate	Xenobiotics	Food Component/Plant	0.207558	1.33916e-07	0.789514				0.40 (0.32,0.47)
29	Fruits	Apples or pears	X15581	xylose	Carbohydrate	Pentose Metabolism	0.205706	1.73875e-07	0.774653				0.34 (0.27,0.43)
30	Fruits	Apples	X37181	4-allylphenol sulfate	Xenobiotics	Food Component/Plant				0.252578	1.10311e-10	0.708429	0.40 (0.32,0.47)
31	Fruits	Apples	X15581	xylose	Carbohydrate	Pentose Metabolism				0.235499	1.94136e-09	0.7066	0.34 (0.27,0.43)
32	Fruits	Apples	X63704	X - 25838						0.249111	2.00929e-10	0.703323	0.40 (0.32,0.47)
33	Fruits	Apples	X48410	4-hydroxycinnamate sulfate	Amino Acid	Tyrosine Metabolism				0.212113	6.97589e-08	0.696235	0.53 (0.47,0.60)
34	Fruits	Apples	X48413	phloroglucinol sulfate	Xenobiotics	Chemical				0.221308	1.78786e-08	0.691129	0.41 (0.33,0.48)
35	Fruits	Apples	X48026	X - 17686						0.20527	1.84821e-07	0.674249	0.55 (0.48,0.61)
36	Fruits	Total citrus fruits and juices	X34384	stachydrine	Xenobiotics	Food Component/Plant	0.518206	7.4088e-45	0.9369	0.46263	6.0621e-35	0.845793	0.44 (0.37,0.51)
37	Fruits	Total citrus fruits and juices	X31532	N-methylglutamate	Amino Acid	Glutamate Metabolism	0.457547	3.99628e-34	0.904512	0.389877	1.90195e-24	0.817711	0.47 (0.40,0.54)
38	Fruits	Total citrus fruits and juices	X52797	X - 12111			0.402578	4.23536e-26	0.902835	0.399852	9.71742e-26	0.822779	0.40 (0.33,0.48)
39	Fruits	Total citrus fruits and juices	X62068	N-methylhydroxyproline	Amino Acid	Urea cycle; Arginine and Proline Metabolism	0.368087	8.92918e-22	0.890604	0.317876	2.36815e-16	0.77774	0.40 (0.33,0.48)
40	Fruits	Total citrus fruits and juices	X49457	X - 23581			0.389844	1.92016e-24	0.886793	0.36192	4.68669e-21	0.794925	0.40 (0.33,0.48)
41	Fruits	Total citrus fruits and juices	X49769	X - 23868			0.331544	9.88128e-18	0.874257	0.324504	5.1781e-17	0.778159	0.32 (0.24,0.40)
42	Fruits	Total citrus fruits and juices	X37431	N-methylproline	Amino Acid	Urea cycle; Arginine and Proline Metabolism	0.321818	9.63175e-17	0.87159	0.34011	1.24189e-18	0.775949	0.50 (0.43,0.57)
43	Fruits	Total citrus fruits and juices	X47672	X - 19183			0.336075	3.32558e-18	0.868275	0.342474	6.92725e-19	0.781893	0.34 (0.27,0.42)
44	Fruits	Total citrus fruits and juices	X37112	chiro-inositol	Lipid	Inositol Metabolism	0.300688	1.02666e-14	0.860159	0.330081	1.39904e-17	0.764365	0.33 (0.25,0.41)
45	Fruits	Total citrus fruits and juices	X61888	glucuronide of C10H18O2 (8)*	Partially Characterized Molecules	Partially Characterized Molecules	0.236786	1.57594e-09	0.857339	0.255645	6.44018e-11	0.751029	0.35 (0.27,0.43)
46	Fruits	Total citrus fruits and juices	X54924	naringenin 7-glucuronide	Xenobiotics	Food Component/Plant	0.232675	3.05505e-09	0.854138	0.244601	4.3254e-10	0.740703	0.25 (0.17,0.34)
47	Fruits	Total citrus fruits and juices	X48413	phloroglucinol sulfate	Xenobiotics	Chemical	0.258421	3.93295e-11	0.853528	0.253157	9.97056e-11	0.735787	0.41 (0.33,0.48)
48	Fruits	Total citrus fruits and juices	X61881	glucuronide of C10H18O2 (1)*	Partially Characterized Molecules	Partially Characterized Molecules	0.230399	4.38428e-09	0.851128	0.246918	2.92297e-10	0.752629	0.36 (0.28,0.44)
49	Fruits	Total citrus fruits and juices	X63151	N,N-dimethylalanine	Amino Acid	Alanine and Aspartate Metabolism	-0.226583	7.96667e-09	0.850785	-0.24	9.31067e-10	0.747485	0.60 (0.54,0.65)
50	Fruits	Total citrus fruits and juices	X61887	glucuronide of C10H18O2 (7)*	Partially Characterized Molecules	Partially Characterized Molecules	0.217496	3.16666e-08	0.850023	0.254676	7.63961e-11	0.755639	0.33 (0.26,0.41)
51	Fruits	Total citrus fruits and juices	X48056	X - 17358			0.212254	6.83441e-08	0.848613	0.21554	4.22917e-08	0.743446	0.37 (0.30,0.45)
52	Fruits	Total citrus fruits and juices	X52662	X - 24432			0.236092	1.7637e-09	0.843507				0.60 (0.54,0.66)
53	Fruits	Total citrus fruits and juices	X52661	X - 24431			0.21822	2.84322e-08	0.838706				0.68 (0.63,0.73)
54	Fruits	Total citrus fruits and juices	X48999	X - 23299			0.251969	1.22653e-10	0.835048	0.269743	4.95058e-12	0.741617	0.53 (0.47,0.59)
55	Fruits	Total citrus fruits and juices	X47979	X - 13847			0.263056	1.70399e-11	0.832571	0.26217	2.00189e-11	0.744627	0.58 (0.52,0.63)
56	Fruits	Total citrus fruits and juices	X48057	X - 22755						0.217961	2.95488e-08	0.74276	0.34 (0.27,0.42)
57	Fruits	Total citrus fruits and juices	X27719	galactonate	Carbohydrate	Fructose, Mannose and Galactose Metabolism				0.207619	1.32767e-07	0.739712	0.42 (0.35,0.50)
58	Fruits	Total citrus fruits and juices	X1568	4-hydroxymandelate	Xenobiotics	Benzoate Metabolism				0.230502	4.31361e-09	0.725804	0.57 (0.51,0.63)
59	Fruits	Oranges	X34384	stachydrine	Xenobiotics	Food Component/Plant	0.303841	5.23708e-15	0.823121	0.269131	5.55182e-12	0.76307	0.44 (0.37,0.51)
60	Fruits	Oranges	X31532	N-methylglutamate	Amino Acid	Glutamate Metabolism	0.251933	1.23404e-10	0.807385	0.204376	2.09415e-07	0.733463	0.47 (0.40,0.54)
61	Fruits	Oranges	X47672	X - 19183			0.235509	1.93826e-09	0.787532	0.251129	1.41901e-10	0.752629	0.34 (0.27,0.42)
62	Fruits	Oranges	X15581	xylose	Carbohydrate	Pentose Metabolism	0.22555	9.34886e-09	0.784065	0.218508	2.72361e-08	0.725537	0.34 (0.27,0.43)
63	Fruits	Oranges	X49457	X - 23581			0.222372	1.52125e-08	0.783455	0.22153	1.72872e-08	0.7271	0.40 (0.33,0.48)
64	Fruits	Oranges	X62068	N-methylhydroxyproline	Amino Acid	Urea cycle; Arginine and Proline Metabolism	0.218089	2.89931e-08	0.783227	0.206881	1.47365e-07	0.731253	0.40 (0.33,0.48)
65	Fruits	Oranges	X62500	X - 25271			0.20848	1.175e-07	0.78296				0.25 (0.17,0.34)
66	Fruits	Oranges	X47002	X - 21825						0.223754	1.2321e-08	0.74116	0.45 (0.38,0.52)
67	Fruits	Oranges	X49393	X - 23517						0.210522	8.77465e-08	0.739255	0.28 (0.20,0.37)
68	Fruits	Oranges	X37112	chiro-inositol	Lipid	Inositol Metabolism				0.227379	7.03971e-09	0.739102	0.33 (0.25,0.41)
69	Fruits	Oranges	X1568	4-hydroxymandelate	Xenobiotics	Benzoate Metabolism				0.209452	1.02297e-07	0.738112	0.57 (0.51,0.63)
70	Fruits	Oranges	X52797	X - 12111						0.214381	5.01364e-08	0.736168	0.40 (0.33,0.48)
71	Fruits	Oranges	X49769	X - 23868						0.239965	9.36512e-10	0.734415	0.32 (0.24,0.40)
72	Fruits	Oranges	X48413	phloroglucinol sulfate	Xenobiotics	Chemical				0.212719	6.38908e-08	0.731596	0.41 (0.33,0.48)
73	Fruits	Oranges	X54924	naringenin 7-glucuronide	Xenobiotics	Food Component/Plant				0.203305	2.4302e-07	0.731139	0.25 (0.17,0.34)
74	Fruits	Oranges	X63704	X - 25838						0.226035	8.6737e-09	0.718069	0.40 (0.32,0.47)
75	Fruits	Orange juice	X34384	stachydrine	Xenobiotics	Food Component/Plant	0.359255	9.48818e-21	0.890146	0.350459	9.28662e-20	0.796639	0.44 (0.37,0.51)
76	Fruits	Orange juice	X31532	N-methylglutamate	Amino Acid	Glutamate Metabolism	0.355373	2.61898e-20	0.884316	0.33788	2.14423e-18	0.785399	0.47 (0.40,0.54)
77	Fruits	Orange juice	X52797	X - 12111			0.320359	1.34585e-16	0.869189	0.348905	1.37906e-19	0.78517	0.40 (0.33,0.48)
78	Fruits	Orange juice	X49457	X - 23581			0.2469	2.93169e-10	0.860006	0.276816	1.2898e-12	0.763222	0.40 (0.33,0.48)
79	Fruits	Orange juice	X62068	N-methylhydroxyproline	Amino Acid	Urea cycle; Arginine and Proline Metabolism	0.26678	8.59773e-12	0.856386	0.245812	3.52591e-10	0.760021	0.40 (0.33,0.48)
80	Fruits	Orange juice	X37431	N-methylproline	Amino Acid	Urea cycle; Arginine and Proline Metabolism	0.265892	1.01304e-11	0.849489	0.299463	1.33038e-14	0.763756	0.50 (0.43,0.57)
81	Fruits	Orange juice	X61881	glucuronide of C10H18O2 (1)*	Partially Characterized Molecules	Partially Characterized Molecules	0.249539	1.86692e-10	0.844002	0.240419	8.68815e-10	0.76086	0.36 (0.28,0.44)
82	Fruits	Orange juice	X61887	glucuronide of C10H18O2 (7)*	Partially Characterized Molecules	Partially Characterized Molecules	0.242827	5.82444e-10	0.841488	0.243114	5.55088e-10	0.754496	0.33 (0.26,0.41)
83	Fruits	Orange juice	X48056	X - 17358			0.236449	1.6645e-09	0.839316	0.233061	2.87275e-09	0.758611	0.37 (0.30,0.45)
84	Fruits	Orange juice	X61888	glucuronide of C10H18O2 (8)*	Partially Characterized Molecules	Partially Characterized Molecules	0.23277	3.00934e-09	0.838173	0.232102	3.34722e-09	0.756706	0.35 (0.27,0.43)
85	Fruits	Orange juice	X48057	X - 22755			0.205974	1.67452e-07	0.832609	0.22569	9.14883e-09	0.753239	0.34 (0.27,0.42)
86	Fruits	Orange juice	X47672	X - 19183						0.253103	1.00658e-10	0.766194	0.34 (0.27,0.42)
87	Fruits	Orange juice	X53254	caffeic acid sulfate	Xenobiotics	Food Component/Plant				-0.202241	2.81547e-07	0.748057	0.63 (0.57,0.68)
88	Fruits	Orange juice	X37112	chiro-inositol	Lipid	Inositol Metabolism				0.223891	1.20647e-08	0.744932	0.33 (0.25,0.41)
89	Fruits	Orange juice	X47979	X - 13847						0.211545	7.5727e-08	0.744399	0.58 (0.52,0.63)
90	Fruits	Grapefruit	X34384	stachydrine	Xenobiotics	Food Component/Plant	0.249517	1.8739e-10	0.711134				0.44 (0.37,0.51)
91	Fruits	Grapefruit	X31532	N-methylglutamate	Amino Acid	Glutamate Metabolism	0.210742	8.50213e-08	0.707171				0.47 (0.40,0.54)
92	Fruits	Watermelon	X62500	X - 25271			0.382912	1.42956e-23	0.830857	0.313359	6.53161e-16	0.690863	0.25 (0.17,0.34)
93	Fruits	Cantaloupe	X62500	X - 25271			0.307916	2.168e-15	0.760783	0.205158	1.87737e-07	0.658436	0.25 (0.17,0.34)
94	Fruits	Berries	X18335	quinate	Xenobiotics	Food Component/Plant	0.213299	5.8717e-08	0.8352				0.82 (0.79,0.85)
95	Fruits	Berries	X37181	4-allylphenol sulfate	Xenobiotics	Food Component/Plant	0.202629	2.66861e-07	0.831238				0.40 (0.32,0.47)
96	Fruits	Berries	X54695	X - 24757			0.230422	4.36854e-09	0.824684				0.64 (0.59,0.69)
97	Fruits	Berries	X49646	X - 23748			0.201044	3.31907e-07	0.823007				0.57 (0.51,0.63)
98	Fruits	Berries	X15581	xylose	Carbohydrate	Pentose Metabolism				0.245699	3.5941e-10	0.770538	0.34 (0.27,0.43)
99	Fruits	Berries	X47917	X - 12306						0.225449	9.49494e-09	0.765889	0.66 (0.61,0.71)
100	Fruits	Berries	X62967	X - 25523						0.240221	8.97667e-10	0.759564	0.49 (0.42,0.56)
101	Fruits	Berries	X49879	X - 23970						0.236011	1.78709e-09	0.759145	0.52 (0.46,0.59)
102	Fruits	Berries	X21156	abscisate	Xenobiotics	Food Component/Plant				0.240285	8.88336e-10	0.747599	0.47 (0.40,0.54)
103	Fruits	Berries	X62500	X - 25271						0.20954	1.01016e-07	0.739331	0.25 (0.17,0.34)
104	Fruits	Strawberries	X57573	ursocholate	Lipid	Secondary Bile Acid Metabolism	-0.208843	1.11582e-07	0.778959				0.67 (0.61,0.71)
105	Fruits	Strawberries	X15581	xylose	Carbohydrate	Pentose Metabolism				0.217211	3.30352e-08	0.73834	0.34 (0.27,0.43)
106	Fruits	Strawberries	X62967	X - 25523						0.211641	7.46785e-08	0.720317	0.49 (0.42,0.56)
107	Fruits	Blueberries	X49879	X - 23970			0.22361	1.25961e-08	0.833562	0.243946	4.8294e-10	0.749009	0.52 (0.46,0.59)
108	Fruits	Blueberries	X35320	catechol sulfate	Xenobiotics	Benzoate Metabolism	0.218686	2.65223e-08	0.832762				0.71 (0.66,0.75)
109	Fruits	Blueberries	X62967	X - 25523			0.220564	2.00065e-08	0.832343	0.209036	1.08543e-07	0.734187	0.49 (0.42,0.56)
110	Fruits	Blueberries	X37181	4-allylphenol sulfate	Xenobiotics	Food Component/Plant	0.226965	7.50836e-09	0.828456				0.40 (0.32,0.47)
111	Fruits	Blueberries	X49646	X - 23748			0.220356	2.06437e-08	0.827122				0.57 (0.51,0.63)
112	Fruits	Blueberries	X46111	guaiacol sulfate	Xenobiotics	Benzoate Metabolism	0.205592	1.76663e-07	0.82636				0.73 (0.68,0.77)
113	Fruits	Blueberries	X54695	X - 24757			0.225978	8.7505e-09	0.823731				0.64 (0.59,0.69)
114	Fruits	Blueberries	X46994	X - 17367			0.20225	2.81167e-07	0.818206				0.69 (0.64,0.73)
115	Fruits	Blueberries	X48026	X - 17686			0.203567	2.34334e-07	0.816796				0.55 (0.48,0.61)
116	Fruits	Blueberries	X15581	xylose	Carbohydrate	Pentose Metabolism	0.201029	3.32557e-07	0.81672	0.202922	2.56255e-07	0.754306	0.34 (0.27,0.43)
117	Fruits	Blueberries	X21156	abscisate	Xenobiotics	Food Component/Plant				0.234729	2.19809e-09	0.741731	0.47 (0.40,0.54)
118	Fruits	Blackberries	X54724	isocitric lactone	Energy	TCA Cycle				0.216836	3.49232e-08	0.635117	0.43 (0.36,0.51)
119	Fruits	Peaches or plums	X15581	xylose	Carbohydrate	Pentose Metabolism				0.216598	3.6176e-08	0.709724	0.34 (0.27,0.43)
120	Vegetables	Ketchup and salsa	X62464	X - 25247			0.208038	1.2512e-07	0.802431				0.30 (0.23,0.39)
121	Vegetables	Beans	X46976	X - 17365			0.226656	7.87781e-09	0.912361				0.50 (0.43,0.56)
122	Vegetables	Beans	X49515	X - 23639			0.219266	2.43159e-08	0.911065				0.66 (0.61,0.71)
123	Vegetables	Beans	X45404	N-acetylalliin	Xenobiotics	Food Component/Plant	0.23359	2.63933e-09	0.906036				0.37 (0.30,0.45)
124	Vegetables	Beans	X43591	N2,N5-diacetylornithine	Amino Acid	Urea cycle; Arginine and Proline Metabolism	0.207796	1.29476e-07	0.905883	0.21244	6.65276e-08	0.737883	0.53 (0.47,0.59)
125	Vegetables	Beans	X43378	S-methylcysteine sulfoxide	Amino Acid	Methionine, Cysteine, SAM and Taurine Metabolism	0.233313	2.75899e-09	0.903978	0.201739	3.01704e-07	0.733768	0.46 (0.39,0.53)
126	Vegetables	Beans	X46488	X - 11847						0.211025	8.16191e-08	0.726147	0.60 (0.54,0.66)
127	Vegetables	Beans	X49283	X - 23423						0.201024	3.32819e-07	0.725232	0.51 (0.45,0.58)
128	Vegetables	Beans	X46730	X - 21661						0.201873	2.9619e-07	0.720965	0.50 (0.44,0.57)
129	Vegetables	Beans	X46607	X - 11849						0.220562	2.00123e-08	0.718564	0.63 (0.58,0.69)
130	Vegetables	Soy products	X63735	glycitein glucuronide (2)*	Xenobiotics	Food Component/Plant	0.393646	6.25549e-25	0.798583	0.394403	4.99619e-25	0.744589	0.38 (0.31,0.46)
131	Vegetables	Soy products	X62887	glycitein sulfate (2)	Xenobiotics	Food Component/Plant	0.348518	1.52159e-19	0.789781	0.385161	7.49133e-24	0.747676	0.46 (0.39,0.53)
132	Vegetables	Soy products	X48728	daidzein sulfate (2)	Xenobiotics	Food Component/Plant	0.351938	6.35834e-20	0.787342	0.348476	1.53789e-19	0.735292	0.44 (0.37,0.52)
133	Vegetables	Soy products	X62070	daidzein 7-O-glucuronide	Xenobiotics	Food Component/Plant	0.352139	6.03932e-20	0.784408	0.365623	1.73913e-21	0.733615	0.33 (0.26,0.41)
134	Vegetables	Soy products	X48727	daidzein sulfate (1)	Xenobiotics	Food Component/Plant	0.357292	1.58814e-20	0.780026	0.38555	6.69749e-24	0.741655	0.43 (0.36,0.50)
135	Vegetables	Soy products	X53065	X - 24637			0.347217	2.11424e-19	0.779797	0.379394	3.88782e-23	0.737083	0.48 (0.41,0.55)
136	Vegetables	Soy products	X62061	genistein sulfate*	Xenobiotics	Food Component/Plant	0.349708	1.12445e-19	0.77793	0.358309	1.21657e-20	0.721155	0.48 (0.41,0.55)
137	Vegetables	Soy products	X32453	daidzein	Xenobiotics	Food Component/Plant	0.33148	1.00348e-17	0.777397	0.339461	1.45664e-18	0.720965	0.32 (0.25,0.41)
138	Vegetables	Soy products	X62063	genistein glucuronide*	Xenobiotics	Food Component/Plant	0.371239	3.77359e-22	0.77412	0.400281	8.53044e-26	0.732777	0.47 (0.40,0.54)
139	Vegetables	Soy products	X48045	X - 18750			0.296176	2.65122e-14	0.773282	0.310939	1.11697e-15	0.715211	0.40 (0.33,0.47)
140	Vegetables	Soy products	X57687	N,N,N-trimethyl-5-aminovalerate	Amino Acid	Lysine Metabolism	-0.232767	3.01051e-09	0.770119	-0.248661	2.17051e-10	0.709648	0.40 (0.33,0.48)
141	Vegetables	Soy products	X32448	genistein	Xenobiotics	Food Component/Plant	0.323547	6.46477e-17	0.76989	0.351223	7.638e-20	0.724242	0.36 (0.28,0.44)
142	Vegetables	Soy products	X47992	X - 16649			0.297826	1.87772e-14	0.7697	0.372919	2.37505e-22	0.75823	0.53 (0.46,0.59)
143	Vegetables	Soy products	X35632	2-(4-hydroxyphenyl)propionate	Xenobiotics	Benzoate Metabolism	0.313396	6.47847e-16	0.768595	0.369499	6.07762e-22	0.753277	0.36 (0.29,0.44)
144	Vegetables	Soy products	X36099	4-ethylphenyl sulfate	Xenobiotics	Benzoate Metabolism	0.328626	1.97391e-17	0.763451	0.369464	6.13644e-22	0.73011	0.52 (0.45,0.58)
145	Vegetables	Soy products	X62428	X - 25242			0.278021	1.02158e-12	0.76246	0.294019	4.14836e-14	0.710943	0.35 (0.27,0.43)
146	Vegetables	Soy products	X48019	X - 17655			0.212429	6.66344e-08	0.758459				0.27 (0.19,0.36)
147	Vegetables	Soy products	X33945	phenylacetylglycine	Peptide	Acetylated Peptides	-0.204224	2.13898e-07	0.757354				0.53 (0.47,0.59)
148	Vegetables	Soy products	X44620	4-acetylphenyl sulfate	Xenobiotics	Benzoate Metabolism	0.286234	2.02331e-13	0.754115	0.286056	2.09675e-13	0.705876	0.61 (0.56,0.67)
149	Vegetables	Soy products	X52929	3,4-methyleneheptanoylcarnitine	Lipid	Fatty Acid Metabolism (Acyl Carnitine, Monounsaturated)	-0.215699	4.13152e-08	0.753086	-0.247914	2.4664e-10	0.691587	0.49 (0.42,0.55)
150	Vegetables	Soy products	X34407	isovalerylcarnitine (C5)	Amino Acid	Leucine, Isoleucine and Valine Metabolism	-0.224876	1.03716e-08	0.75301	-0.235808	1.84664e-09	0.682175	0.54 (0.47,0.60)
151	Vegetables	Soy products	X32452	propionylcarnitine (C3)	Lipid	Fatty Acid Metabolism (also BCAA Metabolism)	-0.230541	4.28715e-09	0.748704	-0.224279	1.13681e-08	0.677412	0.39 (0.32,0.47)
152	Vegetables	Soy products	X62278	histidine betaine (hercynine)*	Xenobiotics	Food Component/Plant	0.214798	4.71644e-08	0.744551				0.40 (0.32,0.47)
153	Vegetables	Soy products	X52937	4-ethylphenol glucuronide	Xenobiotics	Benzoate Metabolism	0.264861	1.22467e-11	0.743637	0.30479	4.27002e-15	0.705876	0.48 (0.41,0.55)
154	Vegetables	Soy products	X18280	gentisate	Amino Acid	Tyrosine Metabolism	0.209615	9.99396e-08	0.742722				0.48 (0.41,0.55)
155	Vegetables	Soy products	X32198	acetylcarnitine (C2)	Lipid	Fatty Acid Metabolism (Acyl Carnitine, Short Chain)	-0.211931	7.16183e-08	0.739064	-0.209412	1.02882e-07	0.675202	0.34 (0.27,0.42)
156	Vegetables	Soy products	X47993	X - 17010			0.242458	6.19423e-10	0.737502	0.21966	2.29194e-08	0.702103	0.44 (0.37,0.51)
157	Vegetables	Soy products	X48696	maltol sulfate	Xenobiotics	Food Component/Plant	0.244783	4.19543e-10	0.736854	0.247253	2.76071e-10	0.685261	0.43 (0.35,0.50)
158	Vegetables	Soy products	X37091	syringic acid	Xenobiotics	Food Component/Plant	0.2363	1.70515e-09	0.733196	0.249541	1.86624e-10	0.695892	0.52 (0.45,0.58)
159	Vegetables	Soy products	X46488	X - 11847			0.231747	3.54173e-09	0.73312				0.60 (0.54,0.66)
160	Vegetables	Soy products	X43591	N2,N5-diacetylornithine	Amino Acid	Urea cycle; Arginine and Proline Metabolism	0.223926	1.20007e-08	0.733006	0.206825	1.48542e-07	0.67665	0.53 (0.47,0.59)
161	Vegetables	Soy products	X48461	4'-hydroxypropiophenone sulfate	Xenobiotics	Chemical	0.209324	1.04185e-07	0.732968				0.57 (0.51,0.63)
162	Vegetables	Soy products	X47439	X - 13507			0.205917	1.68801e-07	0.732472	0.215057	4.54028e-08	0.678022	0.39 (0.31,0.46)
163	Vegetables	Soy products	X63042	2,6-dihydroxybenzoic acid	Xenobiotics	Drug - Topical Agents	0.231876	3.46957e-09	0.731824	0.217336	3.24283e-08	0.699246	0.52 (0.45,0.58)
164	Vegetables	Soy products	X48039	X - 18059			0.226736	7.78028e-09	0.731596	0.223707	1.24097e-08	0.68709	0.32 (0.24,0.40)
165	Vegetables	Soy products	X48425	phenylacetylcarnitine	Peptide	Acetylated Peptides	-0.211503	7.61877e-08	0.729157				0.47 (0.40,0.54)
166	Vegetables	Soy products	X46730	X - 21661			0.217765	3.0424e-08	0.728395				0.50 (0.44,0.57)
167	Vegetables	Soy products	X35320	catechol sulfate	Xenobiotics	Benzoate Metabolism	0.217178	3.31987e-08	0.728128	0.273065	2.64483e-12	0.705075	0.71 (0.66,0.75)
168	Vegetables	Soy products	X46607	X - 11849			0.231662	3.58994e-09	0.727976				0.63 (0.58,0.69)
169	Vegetables	Soy products	X48580	2-acetamidophenol sulfate	Xenobiotics	Drug - Analgesics, Anesthetics	0.202996	2.53642e-07	0.726147				0.51 (0.44,0.57)
170	Vegetables	Soy products	X47978	X - 13846			0.205333	1.83211e-07	0.725804	0.226345	8.2666e-09	0.679584	0.47 (0.41,0.54)
171	Vegetables	Soy products	X62967	X - 25523			0.213503	5.69981e-08	0.725156				0.49 (0.42,0.56)
172	Vegetables	Soy products	X15677	3-methylhistidine	Amino Acid	Histidine Metabolism	-0.204598	2.03031e-07	0.724318	-0.234525	2.27172e-09	0.667734	0.46 (0.39,0.53)
173	Vegetables	Soy products	X35322	hydroquinone sulfate	Xenobiotics	Drug - Topical Agents				0.245805	3.53032e-10	0.712048	0.51 (0.45,0.58)
174	Vegetables	Soy products	X54705	X - 24767						-0.294245	3.95895e-14	0.709457	0.33 (0.26,0.42)
175	Vegetables	Soy products	X49525	X - 23648						-0.211862	7.23318e-08	0.704618	0.34 (0.27,0.42)
176	Vegetables	Soy products	X48026	X - 17686						0.225059	1.00842e-08	0.701265	0.55 (0.48,0.61)
177	Vegetables	Soy products	X47917	X - 12306						0.20554	1.77966e-07	0.701113	0.66 (0.61,0.71)
178	Vegetables	Soy products	X63264	pentose acid*	Partially Characterized Molecules	Partially Characterized Molecules				0.21837	2.78023e-08	0.693149	0.57 (0.50,0.62)
179	Vegetables	Soy products	X21156	abscisate	Xenobiotics	Food Component/Plant				0.204904	1.94543e-07	0.692539	0.47 (0.40,0.54)
180	Vegetables	Soy products	X48752	3-methoxycatechol sulfate (2)	Xenobiotics	Benzoate Metabolism				0.210855	8.36487e-08	0.687205	0.62 (0.56,0.67)
181	Vegetables	Soy products	X15581	xylose	Carbohydrate	Pentose Metabolism				0.202166	2.84453e-07	0.68469	0.34 (0.27,0.43)
182	Vegetables	Soy products	X49879	X - 23970						0.219527	2.33833e-08	0.684576	0.52 (0.46,0.59)
183	Vegetables	Soy products	X63650	carnitine of C10H14O2 (5)*	Partially Characterized Molecules	Partially Characterized Molecules				-0.219328	2.40892e-08	0.682023	0.47 (0.40,0.54)
184	Vegetables	Soy products	X47796	X - 17304						0.219367	2.39515e-08	0.680765	0.42 (0.35,0.50)
185	Vegetables	Soy products	X62279	indoleacetoylcarnitine*	Amino Acid	Tryptophan Metabolism				-0.214056	5.25815e-08	0.678441	0.61 (0.55,0.66)
186	Vegetables	Soy products	X43256	N-acetyl-3-methylhistidine*	Amino Acid	Histidine Metabolism				-0.210772	8.4657e-08	0.666933	0.58 (0.52,0.63)
187	Vegetables	Soy products	X15747	anserine	Amino Acid	Histidine Metabolism				-0.206944	1.46074e-07	0.666743	0.37 (0.30,0.45)
188	Vegetables	Fermented soy products	X1768	carnosine	Amino Acid	Histidine Metabolism	-0.204108	2.17371e-07	0.679203				0.40 (0.33,0.47)
189	Vegetables	Fermented soy products	X34407	isovalerylcarnitine (C5)	Amino Acid	Leucine, Isoleucine and Valine Metabolism	-0.242	6.6848e-10	0.673335				0.54 (0.47,0.60)
190	Vegetables	Fermented soy products	X57687	N,N,N-trimethyl-5-aminovalerate	Amino Acid	Lysine Metabolism	-0.200633	3.51083e-07	0.672039				0.40 (0.33,0.48)
191	Vegetables	Fermented soy products	X32452	propionylcarnitine (C3)	Lipid	Fatty Acid Metabolism (also BCAA Metabolism)	-0.217189	3.31469e-08	0.65634				0.39 (0.32,0.47)
192	Vegetables	Fermented soy products	X47417	X - 22162			0.225317	9.68985e-09	0.652111				0.64 (0.58,0.69)
193	Vegetables	Fermented soy products	X52541	X - 24345						-0.214003	5.29897e-08	0.607644	0.65 (0.60,0.70)
194	Vegetables	Fermented soy products	X54705	X - 24767						-0.215554	4.22087e-08	0.597127	0.33 (0.26,0.42)
195	Vegetables	Fermented soy products	X44620	4-acetylphenyl sulfate	Xenobiotics	Benzoate Metabolism				0.203365	2.41006e-07	0.58421	0.61 (0.56,0.67)
196	Vegetables	Soy milk	X48045	X - 18750			0.279625	7.47749e-13	0.651006	0.313686	6.07347e-16	0.615798	0.40 (0.33,0.47)
197	Vegetables	Soy milk	X48727	daidzein sulfate (1)	Xenobiotics	Food Component/Plant	0.308353	1.97086e-15	0.649596	0.365392	1.85098e-21	0.635536	0.43 (0.36,0.50)
198	Vegetables	Soy milk	X62887	glycitein sulfate (2)	Xenobiotics	Food Component/Plant	0.301191	9.22495e-15	0.646052	0.314126	5.50545e-16	0.62018	0.46 (0.39,0.53)
199	Vegetables	Soy milk	X62070	daidzein 7-O-glucuronide	Xenobiotics	Food Component/Plant	0.317735	2.44494e-16	0.644376	0.319915	1.48971e-16	0.606996	0.33 (0.26,0.41)
200	Vegetables	Soy milk	X63735	glycitein glucuronide (2)*	Xenobiotics	Food Component/Plant	0.335901	3.46897e-18	0.643842	0.33686	2.74896e-18	0.613778	0.38 (0.31,0.46)
201	Vegetables	Soy milk	X48728	daidzein sulfate (2)	Xenobiotics	Food Component/Plant	0.293942	4.21502e-14	0.643042	0.317453	2.60648e-16	0.617208	0.44 (0.37,0.52)
202	Vegetables	Soy milk	X36099	4-ethylphenyl sulfate	Xenobiotics	Benzoate Metabolism	0.316039	3.58539e-16	0.642509	0.374436	1.56018e-22	0.627191	0.52 (0.45,0.58)
203	Vegetables	Soy milk	X53065	X - 24637			0.329881	1.46717e-17	0.639003	0.38112	2.38296e-23	0.622504	0.48 (0.41,0.55)
204	Vegetables	Soy milk	X62063	genistein glucuronide*	Xenobiotics	Food Component/Plant	0.338094	2.03517e-18	0.637822	0.361834	4.79483e-21	0.607529	0.47 (0.40,0.54)
205	Vegetables	Soy milk	X32448	genistein	Xenobiotics	Food Component/Plant	0.29155	6.89327e-14	0.63424	0.318763	1.93661e-16	0.613855	0.36 (0.28,0.44)
206	Vegetables	Soy milk	X62061	genistein sulfate*	Xenobiotics	Food Component/Plant	0.280181	6.70823e-13	0.633783	0.342609	6.69795e-19	0.611264	0.48 (0.41,0.55)
207	Vegetables	Soy milk	X32453	daidzein	Xenobiotics	Food Component/Plant	0.286984	1.74058e-13	0.631954	0.292007	6.27724e-14	0.603605	0.32 (0.25,0.41)
208	Vegetables	Soy milk	X44620	4-acetylphenyl sulfate	Xenobiotics	Benzoate Metabolism	0.245888	3.48118e-10	0.631421	0.283756	3.31651e-13	0.591754	0.61 (0.56,0.67)
209	Vegetables	Soy milk	X35632	2-(4-hydroxyphenyl)propionate	Xenobiotics	Benzoate Metabolism	0.278318	9.64462e-13	0.631344	0.304073	4.98284e-15	0.61214	0.36 (0.29,0.44)
210	Vegetables	Soy milk	X52937	4-ethylphenol glucuronide	Xenobiotics	Benzoate Metabolism	0.24947	1.88915e-10	0.6262	0.306498	2.95144e-15	0.619227	0.48 (0.41,0.55)
211	Vegetables	Soy milk	X62428	X - 25242			0.211264	7.88578e-08	0.625895	0.218934	2.55545e-08	0.595793	0.35 (0.27,0.43)
212	Vegetables	Soy milk	X47992	X - 16649			0.241094	7.76984e-10	0.621513	0.269638	5.04872e-12	0.61294	0.53 (0.46,0.59)
213	Vegetables	Soy protein powder	X47992	X - 16649			0.209707	9.8626e-08	0.64289				0.53 (0.46,0.59)
214	Vegetables	Soy protein powder	X48727	daidzein sulfate (1)	Xenobiotics	Food Component/Plant	0.203777	2.27625e-07	0.63866				0.43 (0.36,0.50)
215	Vegetables	Soy protein powder	X32448	genistein	Xenobiotics	Food Component/Plant	0.202597	2.68051e-07	0.634736				0.36 (0.28,0.44)
216	Vegetables	Soy protein powder	X62061	genistein sulfate*	Xenobiotics	Food Component/Plant	0.206166	1.62991e-07	0.631573				0.48 (0.41,0.55)
217	Vegetables	Soy protein powder	X63735	glycitein glucuronide (2)*	Xenobiotics	Food Component/Plant	0.202893	2.57272e-07	0.631306				0.38 (0.31,0.46)
218	Vegetables	Soy protein powder	X32453	daidzein	Xenobiotics	Food Component/Plant	0.210929	8.27544e-08	0.626924				0.32 (0.25,0.41)
219	Vegetables	Cruciferous vegetables	X62403	X - 25217			0.368197	8.66546e-22	0.870332				0.23 (0.16,0.33)
220	Vegetables	Cruciferous vegetables	X43378	S-methylcysteine sulfoxide	Amino Acid	Methionine, Cysteine, SAM and Taurine Metabolism	0.301575	8.50298e-15	0.862673	0.206751	1.50108e-07	0.766613	0.46 (0.39,0.53)
221	Vegetables	Cruciferous vegetables	X52526	X - 24330			0.249616	1.84245e-10	0.850633				0.57 (0.51,0.63)
222	Vegetables	Cruciferous vegetables	X40468	sulforaphane-N-acetyl-cysteine	Xenobiotics	Food Component/Plant	0.291684	6.70707e-14	0.84164				0.17 (0.10,0.28)
223	Vegetables	Cruciferous vegetables	X38697	sulforaphane	Xenobiotics	Food Component/Plant	0.253308	9.71158e-11	0.841259				0.21 (0.13,0.31)
224	Vegetables	Cruciferous vegetables	X62716	X - 25419			0.214531	4.90514e-08	0.840497				0.55 (0.49,0.61)
225	Vegetables	Cruciferous vegetables	X42989	N-methyltaurine	Amino Acid	Methionine, Cysteine, SAM and Taurine Metabolism	0.208581	1.15814e-07	0.836153				0.51 (0.44,0.57)
226	Vegetables	Cruciferous vegetables	X33434	allantoic acid	Nucleotide	Purine Metabolism, (Hypo)Xanthine/Inosine containing	0.229916	4.73164e-09	0.829904				0.24 (0.17,0.33)
227	Vegetables	Cruciferous vegetables	X62286	delta-CEHC glucuronide*	Cofactors and Vitamins	Tocopherol Metabolism	-0.202463	2.73031e-07	0.828761				0.48 (0.42,0.55)
228	Vegetables	Cruciferous vegetables	X46488	X - 11847			0.201551	3.09594e-07	0.82636				0.60 (0.54,0.66)
229	Vegetables	Leafy greens	X573	cytosine	Nucleotide	Pyrimidine Metabolism, Cytidine containing	0.219383	2.38933e-08	0.828951				0.43 (0.36,0.50)
230	Vegetables	Leafy greens	X49879	X - 23970						0.207479	1.35433e-07	0.743675	0.52 (0.46,0.59)
231	Vegetables	Iceberg or head lettuce	X63264	pentose acid*	Partially Characterized Molecules	Partially Characterized Molecules	-0.216921	3.44882e-08	0.730986				0.57 (0.50,0.62)
232	Vegetables	Peppers	X49679	X - 23780			0.278227	9.81608e-13	0.822055	0.210459	8.85497e-08	0.779416	0.39 (0.31,0.47)
233	Vegetables	Peppers	X46976	X - 17365			0.219507	2.34537e-08	0.798849				0.50 (0.43,0.56)
234	Vegetables	Mushrooms	X42989	N-methyltaurine	Amino Acid	Methionine, Cysteine, SAM and Taurine Metabolism				0.22987	4.76615e-09	0.704656	0.51 (0.44,0.57)
235	Vegetables	Mushrooms	X46976	X - 17365						0.215074	4.5292e-08	0.70218	0.50 (0.43,0.56)
236	Vegetables	Mushrooms	X45404	N-acetylalliin	Xenobiotics	Food Component/Plant				0.210067	9.36759e-08	0.696007	0.37 (0.30,0.45)
237	Vegetables	Mushrooms	X46488	X - 11847						0.230506	4.31088e-09	0.695092	0.60 (0.54,0.66)
238	Vegetables	Mushrooms	X48019	X - 17655						0.207969	1.26344e-07	0.694825	0.27 (0.19,0.36)
239	Vegetables	Mushrooms	X46730	X - 21661						0.209335	1.04008e-07	0.686786	0.50 (0.44,0.57)
240	Vegetables	Mushrooms	X47917	X - 12306						0.210194	9.19766e-08	0.669867	0.66 (0.61,0.71)
241	Vegetables	Allium vegetables	X42989	N-methyltaurine	Amino Acid	Methionine, Cysteine, SAM and Taurine Metabolism	0.33789	2.13895e-18	0.824608	0.241175	7.66673e-10	0.746113	0.51 (0.44,0.57)
242	Vegetables	Allium vegetables	X46976	X - 17365			0.370953	4.08217e-22	0.824265	0.21745	3.18847e-08	0.756059	0.50 (0.43,0.56)
243	Vegetables	Allium vegetables	X20703	2,3-dimethylsuccinate	Amino Acid	Leucine, Isoleucine and Valine Metabolism	0.286843	1.7907e-13	0.811157	0.204347	2.10256e-07	0.740093	0.36 (0.28,0.44)
244	Vegetables	Allium vegetables	X47723	X - 12753			0.285809	2.20328e-13	0.802088				0.29 (0.21,0.38)
245	Vegetables	Allium vegetables	X45404	N-acetylalliin	Xenobiotics	Food Component/Plant	0.24759	2.60669e-10	0.79782				0.37 (0.30,0.45)
246	Vegetables	Onion	X46976	X - 17365			0.358702	1.0974e-20	0.831085	0.210159	9.24488e-08	0.745085	0.50 (0.43,0.56)
247	Vegetables	Onion	X42989	N-methyltaurine	Amino Acid	Methionine, Cysteine, SAM and Taurine Metabolism	0.327375	2.64905e-17	0.826703	0.233253	2.78561e-09	0.734949	0.51 (0.44,0.57)
248	Vegetables	Onion	X20703	2,3-dimethylsuccinate	Amino Acid	Leucine, Isoleucine and Valine Metabolism	0.27754	1.12143e-12	0.812605				0.36 (0.28,0.44)
249	Vegetables	Onion	X47723	X - 12753			0.276632	1.33642e-12	0.808566				0.29 (0.21,0.38)
250	Vegetables	Onion	X45404	N-acetylalliin	Xenobiotics	Food Component/Plant	0.227471	6.94019e-09	0.802164				0.37 (0.30,0.45)
251	Vegetables	Garlic	X45404	N-acetylalliin	Xenobiotics	Food Component/Plant	0.380838	2.58189e-23	0.842707				0.37 (0.30,0.45)
252	Vegetables	Garlic	X42989	N-methyltaurine	Amino Acid	Methionine, Cysteine, SAM and Taurine Metabolism	0.225506	9.41128e-09	0.819959	0.211129	8.0406e-08	0.72588	0.51 (0.44,0.57)
253	Vegetables	Garlic	X46976	X - 17365			0.292414	5.77491e-14	0.815577	0.206797	1.49137e-07	0.715516	0.50 (0.43,0.56)
254	Vegetables	Garlic	X40700	diglycerol	Xenobiotics	Chemical	-0.238573	1.17731e-09	0.810395				0.30 (0.23,0.39)
255	Vegetables	Garlic	X43239	S-allylcysteine	Xenobiotics	Food Component/Plant	0.269859	4.84375e-12	0.804565				0.35 (0.28,0.44)
256	Vegetables	Garlic	X41494	alliin	Xenobiotics	Food Component/Plant	0.246607	3.08129e-10	0.79904				0.30 (0.22,0.39)
257	Vegetables	Garlic	X43378	S-methylcysteine sulfoxide	Amino Acid	Methionine, Cysteine, SAM and Taurine Metabolism	0.206032	1.66094e-07	0.797173				0.46 (0.39,0.53)
258	Vegetables	Garlic	X62286	delta-CEHC glucuronide*	Cofactors and Vitamins	Tocopherol Metabolism	-0.221057	1.85692e-08	0.796754				0.48 (0.42,0.55)
259	Vegetables	Garlic	X63264	pentose acid*	Partially Characterized Molecules	Partially Characterized Molecules	0.233555	2.6544e-09	0.795039				0.57 (0.50,0.62)
260	Vegetables	Garlic	X44552	S-(3-hydroxypropyl)mercapturic acid (HPMA)	Xenobiotics	Chemical	0.210158	9.24602e-08	0.792105				0.38 (0.31,0.46)
261	Vegetables	Garlic	X47830	X - 17733			-0.20161	3.07093e-07	0.788447				0.50 (0.44,0.57)
262	Vegetables	Garlic	X34387	N-acetylproline	Amino Acid	Urea cycle; Arginine and Proline Metabolism	0.223817	1.22034e-08	0.787685				0.41 (0.34,0.48)
263	Vegetables	Garlic	X20703	2,3-dimethylsuccinate	Amino Acid	Leucine, Isoleucine and Valine Metabolism	0.221917	1.63027e-08	0.785818				0.36 (0.28,0.44)
264	Vegetables	Garlic	X47136	N-acetyl-S-allyl-L-cysteine	Xenobiotics	Food Component/Plant	0.24167	7.0625e-10	0.782693				0.46 (0.39,0.53)
265	Vegetables	Garlic	X47723	X - 12753			0.218832	2.59465e-08	0.780102				0.29 (0.21,0.38)
266	Vegetables	Garlic	X46590	X - 07765			-0.212115	6.97352e-08	0.773739				0.40 (0.33,0.47)
267	Vegetables	Garlic	X46607	X - 11849						0.219216	2.44979e-08	0.744208	0.63 (0.58,0.69)
268	Vegetables	Garlic powder	X47136	N-acetyl-S-allyl-L-cysteine	Xenobiotics	Food Component/Plant	0.229188	5.30603e-09	0.742303				0.46 (0.39,0.53)
269	Vegetables	Garlic powder	X43239	S-allylcysteine	Xenobiotics	Food Component/Plant	0.21998	2.18457e-08	0.73152				0.35 (0.28,0.44)
270	Grains	Whole grains	X63042	2,6-dihydroxybenzoic acid	Xenobiotics	Drug - Topical Agents	0.32409	5.70059e-17	0.906493	0.233926	2.50118e-09	0.797249	0.52 (0.45,0.58)
271	Grains	Whole grains	X48580	2-acetamidophenol sulfate	Xenobiotics	Drug - Analgesics, Anesthetics	0.336125	3.28585e-18	0.896624	0.256115	5.92658e-11	0.797173	0.51 (0.44,0.57)
272	Grains	Whole grains	X48457	4-methoxyphenol sulfate	Amino Acid	Tyrosine Metabolism	0.267709	7.23628e-12	0.893347				0.33 (0.26,0.41)
273	Grains	Whole grains	X43266	2-aminophenol sulfate	Xenobiotics	Chemical	0.298591	1.59895e-14	0.885345	0.211209	7.94925e-08	0.781093	0.45 (0.39,0.53)
274	Grains	Whole grains	X61875	glucuronide of C12H22O4 (2)*	Partially Characterized Molecules	Partially Characterized Molecules	0.208316	1.20274e-07	0.883211				0.37 (0.29,0.45)
275	Grains	Whole grains	X48752	3-methoxycatechol sulfate (2)	Xenobiotics	Benzoate Metabolism	0.203871	2.24664e-07	0.878563				0.62 (0.56,0.67)
276	Grains	Whole grains	X33442	pseudouridine	Nucleotide	Pyrimidine Metabolism, Uracil containing	0.235102	2.0699e-09	0.876619				0.38 (0.31,0.46)
277	Grains	Whole grains	X37508	3,5-dihydroxybenzoic acid	Xenobiotics	Food Component/Plant	0.21113	8.03988e-08	0.876353	0.206278	1.6044e-07	0.785132	0.52 (0.46,0.59)
278	Grains	Whole grains	X1107	allantoin	Nucleotide	Purine Metabolism, (Hypo)Xanthine/Inosine containing	0.22356	1.26921e-08	0.871437	0.202908	2.56744e-07	0.774615	0.47 (0.41,0.54)
279	Grains	Whole grains	X46316	X - 21295						0.212744	6.36589e-08	0.774196	0.45 (0.38,0.52)
280	Grains	Whole grain bread	X37508	3,5-dihydroxybenzoic acid	Xenobiotics	Food Component/Plant	0.309835	1.42439e-15	0.839773	0.275941	1.52651e-12	0.73914	0.52 (0.46,0.59)
281	Grains	Whole grain bread	X48580	2-acetamidophenol sulfate	Xenobiotics	Drug - Analgesics, Anesthetics	0.232805	2.99246e-09	0.808223				0.51 (0.44,0.57)
282	Grains	Whole grain cereals	X63042	2,6-dihydroxybenzoic acid	Xenobiotics	Drug - Topical Agents	0.355874	2.29948e-20	0.856196	0.348261	1.62402e-19	0.845412	0.52 (0.45,0.58)
283	Grains	Whole grain cereals	X48580	2-acetamidophenol sulfate	Xenobiotics	Drug - Analgesics, Anesthetics	0.358807	1.06732e-20	0.847775	0.306659	2.85033e-15	0.816263	0.51 (0.44,0.57)
284	Grains	Whole grain cereals	X43266	2-aminophenol sulfate	Xenobiotics	Chemical	0.303003	6.26803e-15	0.826055	0.277499	1.13033e-12	0.800983	0.45 (0.39,0.53)
285	Grains	Whole grain cereals	X48457	4-methoxyphenol sulfate	Amino Acid	Tyrosine Metabolism	0.24641	3.18623e-10	0.803803	0.245382	3.79176e-10	0.794886	0.33 (0.26,0.41)
286	Grains	Whole grain cereals	X61875	glucuronide of C12H22O4 (2)*	Partially Characterized Molecules	Partially Characterized Molecules	0.224393	1.11709e-08	0.777702	0.205327	1.83356e-07	0.761164	0.37 (0.29,0.45)
287	Grains	Whole grain cereals	X61874	glucuronide of C12H22O4 (1)*	Partially Characterized Molecules	Partially Characterized Molecules	0.20262	2.67175e-07	0.763222	0.203183	2.47165e-07	0.761736	0.37 (0.29,0.45)
288	Grains	Whole grain cereals	X37508	3,5-dihydroxybenzoic acid	Xenobiotics	Food Component/Plant				0.240028	9.26846e-10	0.790847	0.52 (0.46,0.59)
289	Grains	Corn products	X62464	X - 25247			0.320897	1.19006e-16	0.85772				0.30 (0.23,0.39)
290	Grains	Corn products	X49557	X - 23680			0.261219	2.37852e-11	0.855891				0.56 (0.50,0.62)
291	Grains	Corn products	X63648	carnitine of C10H14O2 (2)*	Partially Characterized Molecules	Partially Characterized Molecules	0.214244	5.11554e-08	0.851738				0.39 (0.32,0.47)
292	Grains	Corn products	X61965	glucuronide of C12H20O3 (2)*	Partially Characterized Molecules	Partially Characterized Molecules	0.210456	8.85849e-08	0.846327				0.35 (0.28,0.43)
293	Grains	Corn products	X52536	X - 24340			0.210229	9.15155e-08	0.844955				0.50 (0.44,0.57)
294	Grains	Corn products	X62146	glycine conjugate of C10H14O2 (1)*	Partially Characterized Molecules	Partially Characterized Molecules	0.20325	2.44894e-07	0.841183				0.55 (0.49,0.61)
295	Grains	Corn products	X62143	glutamine conjugate of C8H12O2 (2)*	Partially Characterized Molecules	Partially Characterized Molecules	0.223478	1.28526e-08	0.83501				0.45 (0.38,0.52)
296	Grains	Corn products	X61964	glucuronide of C12H20O3 (1)*	Partially Characterized Molecules	Partially Characterized Molecules	0.249855	1.7681e-10	0.833638				0.24 (0.16,0.33)
297	Grains	Popcorn	X62464	X - 25247			0.255485	6.62539e-11	0.752858				0.30 (0.23,0.39)
298	Grains	Popcorn	X61964	glucuronide of C12H20O3 (1)*	Partially Characterized Molecules	Partially Characterized Molecules	0.242379	6.27578e-10	0.747371				0.24 (0.16,0.33)
299	Grains	Other whole grains	X37508	3,5-dihydroxybenzoic acid	Xenobiotics	Food Component/Plant	0.203621	2.32591e-07	0.779454				0.52 (0.46,0.59)
300	Grains	Refined grains	X49557	X - 23680			0.205535	1.78077e-07	0.845374				0.56 (0.50,0.62)
301	Grains	Refined grains	X20675	1,5-anhydroglucitol (1,5-AG)	Carbohydrate	Glycolysis, Gluconeogenesis, and Pyruvate Metabolism	0.211714	7.39008e-08	0.832114				0.42 (0.35,0.49)
302	Grains	Refined grains	X35157	N6-carbamoylthreonyladenosine	Nucleotide	Purine Metabolism, Adenine containing	0.205238	1.85642e-07	0.828075				0.64 (0.58,0.69)
303	Grains	Refined grains	X49814	X - 23906			0.270537	4.26525e-12	0.825827				0.76 (0.73,0.80)
304	Grains	Refined grains	X568	biotin	Cofactors and Vitamins	Biotin Metabolism	-0.203051	2.51727e-07	0.824493				0.67 (0.62,0.72)
305	Proteins	Red meat	X34407	isovalerylcarnitine (C5)	Amino Acid	Leucine, Isoleucine and Valine Metabolism	0.312086	8.66798e-16	0.885345	0.248951	2.06536e-10	0.773396	0.54 (0.47,0.60)
306	Proteins	Red meat	X48736	3,4-dihydroxyphenylacetate sulfate	Amino Acid	Tyrosine Metabolism	-0.281464	5.21574e-13	0.882068	-0.256006	6.04197e-11	0.7902	0.54 (0.48,0.61)
307	Proteins	Red meat	X57687	N,N,N-trimethyl-5-aminovalerate	Amino Acid	Lysine Metabolism	0.311649	9.54896e-16	0.877496	0.229467	5.07812e-09	0.771986	0.40 (0.33,0.48)
308	Proteins	Red meat	X54705	X - 24767			0.361775	4.87014e-21	0.876924	0.31328	6.64742e-16	0.788752	0.33 (0.26,0.42)
309	Proteins	Red meat	X35320	catechol sulfate	Xenobiotics	Benzoate Metabolism	-0.257858	4.34882e-11	0.876048	-0.205003	1.91857e-07	0.775263	0.71 (0.66,0.75)
310	Proteins	Red meat	X32452	propionylcarnitine (C3)	Lipid	Fatty Acid Metabolism (also BCAA Metabolism)	0.283579	3.43532e-13	0.875324	0.229223	5.27694e-09	0.763641	0.39 (0.32,0.47)
311	Proteins	Red meat	X63042	2,6-dihydroxybenzoic acid	Xenobiotics	Drug - Topical Agents	-0.297988	1.81481e-14	0.874676	-0.229073	5.40226e-09	0.772672	0.52 (0.45,0.58)
312	Proteins	Red meat	X63264	pentose acid*	Partially Characterized Molecules	Partially Characterized Molecules	-0.287774	1.48458e-13	0.874562	-0.241623	7.11747e-10	0.783951	0.57 (0.50,0.62)
313	Proteins	Red meat	X1768	carnosine	Amino Acid	Histidine Metabolism	0.281595	5.08333e-13	0.872047	0.237771	1.34222e-09	0.773472	0.40 (0.33,0.47)
314	Proteins	Red meat	X52790	X - 24473			-0.240167	9.0576e-10	0.871818				0.54 (0.48,0.60)
315	Proteins	Red meat	X49879	X - 23970			-0.266388	9.24365e-12	0.871628	-0.211463	7.66283e-08	0.7729	0.52 (0.46,0.59)
316	Proteins	Red meat	X47994	X - 17342			-0.239661	9.84578e-10	0.871475	-0.228265	6.13087e-09	0.780331	0.64 (0.59,0.69)
317	Proteins	Red meat	X52773	X - 24456			-0.298105	1.77093e-14	0.870142	-0.242998	5.65982e-10	0.775339	0.36 (0.28,0.44)
318	Proteins	Red meat	X48413	phloroglucinol sulfate	Xenobiotics	Chemical	-0.218222	2.84251e-08	0.869951				0.41 (0.33,0.48)
319	Proteins	Red meat	X1101	homovanillate (HVA)	Amino Acid	Tyrosine Metabolism	-0.257076	4.99871e-11	0.866827				0.58 (0.52,0.64)
320	Proteins	Red meat	X62967	X - 25523			-0.233491	2.68172e-09	0.866789				0.49 (0.42,0.56)
321	Proteins	Red meat	X48026	X - 17686			-0.251285	1.38106e-10	0.866598				0.55 (0.48,0.61)
322	Proteins	Red meat	X43264	(R)-3-hydroxybutyrylcarnitine	Lipid	Fatty Acid Metabolism (Acyl Carnitine, Hydroxy)	0.262631	1.8411e-11	0.865303	0.2134	5.78623e-08	0.768442	0.31 (0.24,0.40)
323	Proteins	Red meat	X49319	X - 23459			-0.211776	7.32428e-08	0.865226				0.40 (0.33,0.48)
324	Proteins	Red meat	X47439	X - 13507			-0.255541	6.55965e-11	0.864655	-0.215896	4.01312e-08	0.782579	0.39 (0.31,0.46)
325	Proteins	Red meat	X40452	2-oxo-1-pyrrolidinepropionate	Xenobiotics	Chemical	-0.242165	6.50395e-10	0.86454	-0.201615	3.06879e-07	0.758383	0.49 (0.42,0.56)
326	Proteins	Red meat	X35322	hydroquinone sulfate	Xenobiotics	Drug - Topical Agents	-0.238825	1.12955e-09	0.864083	-0.205579	1.76987e-07	0.775301	0.51 (0.45,0.58)
327	Proteins	Red meat	X32198	acetylcarnitine (C2)	Lipid	Fatty Acid Metabolism (Acyl Carnitine, Short Chain)	0.269077	5.60824e-12	0.863512	0.210962	8.2369e-08	0.763794	0.34 (0.27,0.42)
328	Proteins	Red meat	X21156	abscisate	Xenobiotics	Food Component/Plant	-0.223278	1.3252e-08	0.863283				0.47 (0.40,0.54)
329	Proteins	Red meat	X35892	2,4,6-trihydroxybenzoate	Xenobiotics	Benzoate Metabolism	-0.223903	1.20432e-08	0.862788				0.54 (0.47,0.60)
330	Proteins	Red meat	X47931	X - 12712			-0.212864	6.25546e-08	0.862788				0.49 (0.42,0.56)
331	Proteins	Red meat	X47417	X - 22162			-0.241647	7.08907e-10	0.862369	-0.227166	7.27768e-09	0.777587	0.64 (0.58,0.69)
332	Proteins	Red meat	X62968	X - 25524			-0.202986	2.53991e-07	0.862254				0.41 (0.33,0.48)
333	Proteins	Red meat	X47478	X - 10458			-0.271095	3.83946e-12	0.860501				0.52 (0.46,0.59)
334	Proteins	Red meat	X37097	tryptophan betaine	Amino Acid	Tryptophan Metabolism	-0.235136	2.05863e-09	0.860044	-0.222285	1.54158e-08	0.784255	0.76 (0.72,0.79)
335	Proteins	Red meat	X47705	X - 12193			-0.240852	8.08789e-10	0.85993	-0.232822	2.98439e-09	0.773472	0.50 (0.44,0.57)
336	Proteins	Red meat	X52921	3-hydroxyphenylacetate sulfate	Amino Acid	Tyrosine Metabolism	-0.242016	6.66716e-10	0.859473				0.70 (0.65,0.74)
337	Proteins	Red meat	X61858	ribulonate/xylulonate/lyxonate*	Carbohydrate	Pentose Metabolism	-0.211696	7.40906e-08	0.859206				0.40 (0.32,0.47)
338	Proteins	Red meat	X62309	N-acetyl-isoputreanine	Amino Acid	Polyamine Metabolism	-0.258367	3.97097e-11	0.859053	-0.239649	9.86542e-10	0.769052	0.67 (0.62,0.72)
339	Proteins	Red meat	X52661	X - 24431			-0.217076	3.37024e-08	0.859015				0.68 (0.63,0.73)
340	Proteins	Red meat	X46984	X - 21807			-0.229153	5.33451e-09	0.858672				0.40 (0.32,0.47)
341	Proteins	Red meat	X48696	maltol sulfate	Xenobiotics	Food Component/Plant	-0.204788	1.97706e-07	0.858444				0.43 (0.35,0.50)
342	Proteins	Red meat	X48425	phenylacetylcarnitine	Peptide	Acetylated Peptides	0.274182	2.13793e-12	0.85833	0.220556	2.00295e-08	0.771376	0.47 (0.40,0.54)
343	Proteins	Red meat	X44620	4-acetylphenyl sulfate	Xenobiotics	Benzoate Metabolism	-0.25606	5.98467e-11	0.858063	-0.245144	3.94761e-10	0.783341	0.61 (0.56,0.67)
344	Proteins	Red meat	X61868	1-ribosyl-imidazoleacetate*	Amino Acid	Histidine Metabolism	-0.252745	1.07136e-10	0.85791	-0.239055	1.08765e-09	0.775949	0.66 (0.60,0.71)
345	Proteins	Red meat	X49536	X - 23659			-0.213695	5.54248e-08	0.857758				0.57 (0.51,0.63)
346	Proteins	Red meat	X39601	homocitrate	Xenobiotics	Food Component/Plant	-0.214614	4.84527e-08	0.857491	-0.204497	2.05902e-07	0.772558	0.50 (0.44,0.57)
347	Proteins	Red meat	X62278	histidine betaine (hercynine)*	Xenobiotics	Food Component/Plant	-0.2162	3.83702e-08	0.857453				0.40 (0.32,0.47)
348	Proteins	Red meat	X15500	carnitine	Lipid	Carnitine Metabolism	0.241065	7.80815e-10	0.857148				0.39 (0.32,0.47)
349	Proteins	Red meat	X33013	nicotinamide riboside	Cofactors and Vitamins	Nicotinate and Nicotinamide Metabolism	-0.203869	2.24708e-07	0.856462	-0.213745	5.50221e-08	0.78136	0.63 (0.57,0.68)
350	Proteins	Red meat	X1476	glucarate (saccharate)	Cofactors and Vitamins	Ascorbate and Aldarate Metabolism	-0.222407	1.51331e-08	0.855777	-0.200947	3.36328e-07	0.77633	0.57 (0.51,0.63)
351	Proteins	Red meat	X47993	X - 17010			-0.261935	2.08918e-11	0.855738	-0.253181	9.92984e-11	0.782426	0.44 (0.37,0.51)
352	Proteins	Red meat	X47114	ferulic acid 4-sulfate	Xenobiotics	Food Component/Plant	-0.240139	9.09899e-10	0.855624				0.51 (0.44,0.57)
353	Proteins	Red meat	X52929	3,4-methyleneheptanoylcarnitine	Lipid	Fatty Acid Metabolism (Acyl Carnitine, Monounsaturated)	0.265591	1.07081e-11	0.855586	0.227165	7.27826e-09	0.764175	0.49 (0.42,0.55)
354	Proteins	Red meat	X47917	X - 12306			-0.222281	1.54253e-08	0.855548				0.66 (0.61,0.71)
355	Proteins	Red meat	X48039	X - 18059			-0.251855	1.25106e-10	0.855167	-0.223467	1.28729e-08	0.77069	0.32 (0.24,0.40)
356	Proteins	Red meat	X45095	2-methylbutyrylcarnitine (C5)	Amino Acid	Leucine, Isoleucine and Valine Metabolism	0.224235	1.14447e-08	0.854672				0.40 (0.32,0.47)
357	Proteins	Red meat	X63357	2-hydroxysebacate	Lipid	Fatty Acid, Dicarboxylate	-0.221644	1.69902e-08	0.853681				0.52 (0.45,0.58)
358	Proteins	Red meat	X27718	creatine	Amino Acid	Creatine Metabolism	0.202222	2.82266e-07	0.853681				0.72 (0.68,0.76)
359	Proteins	Red meat	X61875	glucuronide of C12H22O4 (2)*	Partially Characterized Molecules	Partially Characterized Molecules	-0.201917	2.94381e-07	0.852576				0.37 (0.29,0.45)
360	Proteins	Red meat	X57566	isoputreanine	Amino Acid	Polyamine Metabolism	-0.201766	3.0056e-07	0.852271				0.57 (0.51,0.63)
361	Proteins	Red meat	X62279	indoleacetoylcarnitine*	Amino Acid	Tryptophan Metabolism	0.213529	5.67852e-08	0.852271				0.61 (0.55,0.66)
362	Proteins	Red meat	X18280	gentisate	Amino Acid	Tyrosine Metabolism	-0.205131	1.88453e-07	0.850899				0.48 (0.41,0.55)
363	Proteins	Red meat	X54838	X - 24810			-0.208714	1.13651e-07	0.850861				0.55 (0.49,0.61)
364	Proteins	Red meat	X63650	carnitine of C10H14O2 (5)*	Partially Characterized Molecules	Partially Characterized Molecules	0.220225	2.10539e-08	0.85048				0.47 (0.40,0.54)
365	Proteins	Red meat	X47928	X - 12704			-0.229822	4.80254e-09	0.850442				0.49 (0.42,0.55)
366	Proteins	Red meat	X35101	beta-guanidinopropanoate	Xenobiotics	Food Component/Plant	0.230501	4.31487e-09	0.850213	0.209985	9.47779e-08	0.768633	0.68 (0.63,0.73)
367	Proteins	Red meat	X38313	fucitol	Xenobiotics	Food Component/Plant	-0.21618	3.84837e-08	0.849909				0.35 (0.28,0.44)
368	Proteins	Red meat	X1558	4-acetamidobutanoate	Amino Acid	Polyamine Metabolism	-0.206038	1.65957e-07	0.849604				0.66 (0.61,0.71)
369	Proteins	Red meat	X52555	X - 24359			-0.204526	2.05074e-07	0.848842				0.70 (0.65,0.74)
370	Proteins	Red meat	X47916	X - 12267			-0.202087	2.87553e-07	0.848537	-0.21629	3.78658e-08	0.770729	0.31 (0.24,0.40)
371	Proteins	Red meat	X47992	X - 16649			-0.223564	1.26837e-08	0.847699				0.53 (0.46,0.59)
372	Proteins	Red meat	X63613	undecenoylcarnitine (C11:1)	Lipid	Fatty Acid Metabolism (Acyl Carnitine, Monounsaturated)	0.21268	6.42515e-08	0.847546				0.53 (0.47,0.60)
373	Proteins	Red meat	X52662	X - 24432			-0.202475	2.72577e-07	0.847508				0.60 (0.54,0.66)
374	Proteins	Red meat	X27738	threonate	Cofactors and Vitamins	Ascorbate and Aldarate Metabolism	-0.240562	8.48488e-10	0.847279				0.64 (0.58,0.69)
375	Proteins	Red meat	X43591	N2,N5-diacetylornithine	Amino Acid	Urea cycle; Arginine and Proline Metabolism	-0.278268	9.73738e-13	0.846784	-0.234221	2.38526e-09	0.768404	0.53 (0.47,0.59)
376	Proteins	Red meat	X1572	glycerate	Carbohydrate	Glycolysis, Gluconeogenesis, and Pyruvate Metabolism	-0.207675	1.31717e-07	0.846746				0.61 (0.56,0.67)
377	Proteins	Red meat	X18362	azelate (nonanedioate; C9)	Lipid	Fatty Acid, Dicarboxylate	-0.205999	1.6687e-07	0.846708	-0.202215	2.82539e-07	0.767261	0.29 (0.22,0.38)
378	Proteins	Red meat	X46998	X - 21821			-0.222797	1.42594e-08	0.845793				0.60 (0.54,0.66)
379	Proteins	Red meat	X54917	indolepropionylglycine	Amino Acid	Tryptophan Metabolism	-0.210618	8.6547e-08	0.845336				0.65 (0.60,0.70)
380	Proteins	Red meat	X47708	X - 12283			-0.212733	6.37554e-08	0.845107				0.59 (0.54,0.65)
381	Proteins	Red meat	X43256	N-acetyl-3-methylhistidine*	Amino Acid	Histidine Metabolism	0.260718	2.60385e-11	0.844955				0.58 (0.52,0.63)
382	Proteins	Red meat	X15677	3-methylhistidine	Amino Acid	Histidine Metabolism	0.279416	7.78954e-13	0.844574	0.209957	9.51642e-08	0.757659	0.46 (0.39,0.53)
383	Proteins	Red meat	X55	beta-alanine	Nucleotide	Pyrimidine Metabolism, Uracil containing	0.201347	3.18397e-07	0.844002	0.212436	6.65683e-08	0.765318	0.51 (0.45,0.58)
384	Proteins	Red meat	X61882	glucuronide of C10H18O2 (2)*	Partially Characterized Molecules	Partially Characterized Molecules	-0.20483	1.96561e-07	0.843583				0.46 (0.39,0.53)
385	Proteins	Red meat	X39346	alpha-CEHC glucuronide*	Cofactors and Vitamins	Tocopherol Metabolism	-0.203394	2.40048e-07	0.843393				0.76 (0.72,0.80)
386	Proteins	Red meat	X52542	X - 24346			-0.219545	2.33181e-08	0.84324				0.57 (0.51,0.63)
387	Proteins	Red meat	X36099	4-ethylphenyl sulfate	Xenobiotics	Benzoate Metabolism	-0.21381	5.45016e-08	0.842478	-0.200918	3.37669e-07	0.765737	0.52 (0.45,0.58)
388	Proteins	Red meat	X15747	anserine	Amino Acid	Histidine Metabolism	0.248568	2.20553e-10	0.841907	0.203278	2.43926e-07	0.759907	0.37 (0.30,0.45)
389	Proteins	Red meat	X48001	X - 17351			-0.204698	2.00214e-07	0.841259				0.54 (0.48,0.60)
390	Proteins	Red meat	X46972	X - 21796			-0.202343	2.77584e-07	0.840878				0.58 (0.51,0.63)
391	Proteins	Red meat	X46646	X - 13835			0.257926	4.29678e-11	0.839506				0.60 (0.54,0.66)
392	Proteins	Red meat	X33132	X - 11787			-0.206219	1.61776e-07	0.839163				0.35 (0.28,0.43)
393	Proteins	Red meat	X63735	glycitein glucuronide (2)*	Xenobiotics	Food Component/Plant	-0.22424	1.14365e-08	0.839049	-0.219054	2.51002e-08	0.773701	0.38 (0.31,0.46)
394	Proteins	Red meat	X62061	genistein sulfate*	Xenobiotics	Food Component/Plant	-0.201752	3.01152e-07	0.838287				0.48 (0.41,0.55)
395	Proteins	Red meat	X62063	genistein glucuronide*	Xenobiotics	Food Component/Plant	-0.22403	1.18106e-08	0.838058	-0.217957	2.9568e-08	0.76467	0.47 (0.40,0.54)
396	Proteins	Red meat	X53065	X - 24637			-0.210788	8.44597e-08	0.83783	-0.221365	1.77235e-08	0.768252	0.48 (0.41,0.55)
397	Proteins	Red meat	X62887	glycitein sulfate (2)	Xenobiotics	Food Component/Plant	-0.201288	3.20984e-07	0.837715	-0.201675	3.04339e-07	0.7705	0.46 (0.39,0.53)
398	Proteins	Red meat	X48727	daidzein sulfate (1)	Xenobiotics	Food Component/Plant	-0.203807	2.26657e-07	0.836229	-0.220888	1.90494e-08	0.774806	0.43 (0.36,0.50)
399	Proteins	Red meat	X62070	daidzein 7-O-glucuronide	Xenobiotics	Food Component/Plant	-0.208799	1.12279e-07	0.83501	-0.225944	8.79574e-09	0.772329	0.33 (0.26,0.41)
400	Proteins	Red meat	X48728	daidzein sulfate (2)	Xenobiotics	Food Component/Plant	-0.202055	2.88848e-07	0.834172	-0.211168	7.9955e-08	0.769662	0.44 (0.37,0.52)
401	Proteins	Red meat	X49525	X - 23648						0.215264	4.40487e-08	0.790352	0.34 (0.27,0.42)
402	Proteins	Red meat	X47943	X - 12818						-0.203686	2.30507e-07	0.78597	0.44 (0.37,0.52)
403	Proteins	Red meat	X48885	arabitol/xylitol	Carbohydrate	Pentose Metabolism				-0.205887	1.69501e-07	0.785932	0.59 (0.53,0.64)
404	Proteins	Red meat	X1564	citrate	Energy	TCA Cycle				-0.237025	1.51571e-09	0.783455	0.73 (0.69,0.77)
405	Proteins	Red meat	X47364	X - 19913						-0.210284	9.07997e-08	0.774996	0.76 (0.72,0.80)
406	Proteins	Red meat	X32453	daidzein	Xenobiotics	Food Component/Plant				-0.205387	1.81813e-07	0.773586	0.32 (0.25,0.41)
407	Proteins	Red meat	X15685	5-hydroxylysine	Amino Acid	Lysine Metabolism				0.203483	2.37095e-07	0.771757	0.63 (0.57,0.68)
408	Proteins	Red meat	X573	cytosine	Nucleotide	Pyrimidine Metabolism, Cytidine containing				-0.2036	2.33261e-07	0.771338	0.43 (0.36,0.50)
409	Proteins	Red meat	X61877	glucuronide of C14H26O4 (2)*	Partially Characterized Molecules	Partially Characterized Molecules				-0.212688	6.41745e-08	0.771262	0.38 (0.31,0.46)
410	Proteins	Red meat	X61876	glucuronide of C14H26O4 (1)*	Partially Characterized Molecules	Partially Characterized Molecules				-0.209273	1.04937e-07	0.769585	0.34 (0.27,0.43)
411	Proteins	Red meat	X62428	X - 25242						-0.208828	1.1181e-07	0.767337	0.35 (0.27,0.43)
412	Proteins	Processed meat	X61868	1-ribosyl-imidazoleacetate*	Amino Acid	Histidine Metabolism	-0.341768	8.24955e-19	0.861302	-0.258295	4.02261e-11	0.788104	0.66 (0.60,0.71)
413	Proteins	Processed meat	X49879	X - 23970			-0.305892	3.3657e-15	0.860197				0.52 (0.46,0.59)
414	Proteins	Processed meat	X63264	pentose acid*	Partially Characterized Molecules	Partially Characterized Molecules	-0.306901	2.70439e-15	0.854252				0.57 (0.50,0.62)
415	Proteins	Processed meat	X63567	X - 25797			-0.244481	4.41391e-10	0.853719				0.54 (0.47,0.60)
416	Proteins	Processed meat	X52790	X - 24473			-0.313379	6.50265e-16	0.851357				0.54 (0.48,0.60)
417	Proteins	Processed meat	X63339	(S)-a-amino-omega-caprolactam	Xenobiotics	Food Component/Plant	-0.213623	5.60098e-08	0.848422				0.58 (0.52,0.64)
418	Proteins	Processed meat	X36749	3-methyladipate	Lipid	Fatty Acid, Dicarboxylate	-0.304457	4.58773e-15	0.848384	-0.208451	1.17976e-07	0.77713	0.56 (0.50,0.62)
419	Proteins	Processed meat	X18280	gentisate	Amino Acid	Tyrosine Metabolism	-0.259986	2.97069e-11	0.846746				0.48 (0.41,0.55)
420	Proteins	Processed meat	X62967	X - 25523			-0.323243	6.93467e-17	0.846632	-0.216166	3.85648e-08	0.784751	0.49 (0.42,0.56)
421	Proteins	Processed meat	X52303	trans-aconitate	Energy	TCA Cycle	-0.238245	1.2421e-09	0.845374				0.31 (0.23,0.39)
422	Proteins	Processed meat	X35320	catechol sulfate	Xenobiotics	Benzoate Metabolism	-0.280662	6.10544e-13	0.845031	-0.203199	2.46621e-07	0.780178	0.71 (0.66,0.75)
423	Proteins	Processed meat	X1419	5-methylthioadenosine (MTA)	Amino Acid	Polyamine Metabolism	-0.219041	2.51506e-08	0.844993				0.49 (0.42,0.55)
424	Proteins	Processed meat	X62309	N-acetyl-isoputreanine	Amino Acid	Polyamine Metabolism	-0.289275	1.096e-13	0.842669				0.67 (0.62,0.72)
425	Proteins	Processed meat	X47705	X - 12193			-0.27069	4.1443e-12	0.842631				0.50 (0.44,0.57)
426	Proteins	Processed meat	X52773	X - 24456			-0.291944	6.35889e-14	0.842478				0.36 (0.28,0.44)
427	Proteins	Processed meat	X48736	3,4-dihydroxyphenylacetate sulfate	Amino Acid	Tyrosine Metabolism	-0.280208	6.67254e-13	0.841907				0.54 (0.48,0.61)
428	Proteins	Processed meat	X1558	4-acetamidobutanoate	Amino Acid	Polyamine Metabolism	-0.242727	5.92187e-10	0.841335				0.66 (0.61,0.71)
429	Proteins	Processed meat	X52929	3,4-methyleneheptanoylcarnitine	Lipid	Fatty Acid Metabolism (Acyl Carnitine, Monounsaturated)	0.279727	7.32978e-13	0.840878				0.49 (0.42,0.55)
430	Proteins	Processed meat	X34407	isovalerylcarnitine (C5)	Amino Acid	Leucine, Isoleucine and Valine Metabolism	0.274443	2.03401e-12	0.840802	0.202784	2.61201e-07	0.763565	0.54 (0.47,0.60)
431	Proteins	Processed meat	X437	5-hydroxyindoleacetate	Amino Acid	Tryptophan Metabolism	-0.241473	7.2965e-10	0.840687				0.51 (0.45,0.58)
432	Proteins	Processed meat	X48026	X - 17686			-0.24083	8.11775e-10	0.839506				0.55 (0.48,0.61)
433	Proteins	Processed meat	X37253	2-hydroxyglutarate	Lipid	Fatty Acid, Dicarboxylate	-0.225793	9.00339e-09	0.839468				0.59 (0.53,0.65)
434	Proteins	Processed meat	X47917	X - 12306			-0.265056	1.18151e-11	0.839011				0.66 (0.61,0.71)
435	Proteins	Processed meat	X47706	X - 12199			-0.215266	4.40345e-08	0.837944				0.53 (0.47,0.60)
436	Proteins	Processed meat	X46998	X - 21821			-0.273644	2.36887e-12	0.83783				0.60 (0.54,0.66)
437	Proteins	Processed meat	X47478	X - 10458			-0.281331	5.35369e-13	0.837639				0.52 (0.46,0.59)
438	Proteins	Processed meat	X531	3-hydroxy-3-methylglutarate	Lipid	Mevalonate Metabolism	-0.231801	3.51149e-09	0.837525				0.61 (0.55,0.66)
439	Proteins	Processed meat	X47708	X - 12283			-0.268253	6.53959e-12	0.83741				0.59 (0.54,0.65)
440	Proteins	Processed meat	X53224	pimeloylcarnitine/3-methyladipoylcarnitine (C7-DC)	Lipid	Fatty Acid Metabolism (Acyl Carnitine, Dicarboxylate)	-0.223508	1.27936e-08	0.837182				0.62 (0.57,0.68)
441	Proteins	Processed meat	X57404	glycerophosphoserine*	Lipid	Phospholipid Metabolism	-0.209888	9.6106e-08	0.836458				0.47 (0.40,0.54)
442	Proteins	Processed meat	X47417	X - 22162			-0.265882	1.01489e-11	0.83642				0.64 (0.58,0.69)
443	Proteins	Processed meat	X3155	3-ureidopropionate	Nucleotide	Pyrimidine Metabolism, Uracil containing	-0.215635	4.17042e-08	0.836191				0.62 (0.56,0.67)
444	Proteins	Processed meat	X62968	X - 25524			-0.294319	3.89896e-14	0.835924				0.41 (0.33,0.48)
445	Proteins	Processed meat	X48425	phenylacetylcarnitine	Peptide	Acetylated Peptides	0.277467	1.13724e-12	0.835924				0.47 (0.40,0.54)
446	Proteins	Processed meat	X42420	erythronate*	Carbohydrate	Aminosugar Metabolism	-0.220368	2.06035e-08	0.835696				0.62 (0.57,0.67)
447	Proteins	Processed meat	X49393	X - 23517			-0.214835	4.69091e-08	0.835391				0.28 (0.20,0.37)
448	Proteins	Processed meat	X48696	maltol sulfate	Xenobiotics	Food Component/Plant	-0.247531	2.63328e-10	0.834705				0.43 (0.35,0.50)
449	Proteins	Processed meat	X48039	X - 18059			-0.235456	1.95493e-09	0.834629				0.32 (0.24,0.40)
450	Proteins	Processed meat	X35527	4-hydroxyhippurate	Xenobiotics	Benzoate Metabolism	-0.202193	2.8339e-07	0.834591				0.52 (0.45,0.58)
451	Proteins	Processed meat	X47994	X - 17342			-0.20896	1.09732e-07	0.834553				0.64 (0.59,0.69)
452	Proteins	Processed meat	X33013	nicotinamide riboside	Cofactors and Vitamins	Nicotinate and Nicotinamide Metabolism	-0.264024	1.42789e-11	0.834324				0.63 (0.57,0.68)
453	Proteins	Processed meat	X52661	X - 24431			-0.232376	3.20458e-09	0.83421				0.68 (0.63,0.73)
454	Proteins	Processed meat	X1101	homovanillate (HVA)	Amino Acid	Tyrosine Metabolism	-0.232096	3.35059e-09	0.834172				0.58 (0.52,0.64)
455	Proteins	Processed meat	X43591	N2,N5-diacetylornithine	Amino Acid	Urea cycle; Arginine and Proline Metabolism	-0.291842	6.49358e-14	0.834019				0.53 (0.47,0.59)
456	Proteins	Processed meat	X32452	propionylcarnitine (C3)	Lipid	Fatty Acid Metabolism (also BCAA Metabolism)	0.273239	2.55891e-12	0.83341	0.204713	1.99782e-07	0.761393	0.39 (0.32,0.47)
457	Proteins	Processed meat	X63042	2,6-dihydroxybenzoic acid	Xenobiotics	Drug - Topical Agents	-0.270418	4.36136e-12	0.833181	-0.20701	1.4472e-07	0.78959	0.52 (0.45,0.58)
458	Proteins	Processed meat	X48761	1,2,3-benzenetriol sulfate (1)	Xenobiotics	Chemical	-0.213613	5.60942e-08	0.833067				0.52 (0.45,0.58)
459	Proteins	Processed meat	X48001	X - 17351			-0.2411	7.76203e-10	0.832762				0.54 (0.48,0.60)
460	Proteins	Processed meat	X31609	1-methylguanosine	Nucleotide	Purine Metabolism, Guanine containing	-0.220801	1.93016e-08	0.832305	-0.224013	1.18412e-08	0.78216	0.61 (0.55,0.66)
461	Proteins	Processed meat	X49283	X - 23423			-0.223911	1.20277e-08	0.832305				0.51 (0.45,0.58)
462	Proteins	Processed meat	X48762	1,2,3-benzenetriol sulfate (2)	Xenobiotics	Chemical	-0.229223	5.27615e-09	0.832266				0.57 (0.51,0.63)
463	Proteins	Processed meat	X52921	3-hydroxyphenylacetate sulfate	Amino Acid	Tyrosine Metabolism	-0.278416	9.46295e-13	0.832228	-0.212982	6.14893e-08	0.788028	0.70 (0.65,0.74)
464	Proteins	Processed meat	X48763	3-methoxycatechol sulfate (1)	Xenobiotics	Benzoate Metabolism	-0.213578	5.63775e-08	0.832152				0.55 (0.49,0.61)
465	Proteins	Processed meat	X35892	2,4,6-trihydroxybenzoate	Xenobiotics	Benzoate Metabolism	-0.243652	5.07327e-10	0.831962				0.54 (0.47,0.60)
466	Proteins	Processed meat	X48413	phloroglucinol sulfate	Xenobiotics	Chemical	-0.253771	8.9546e-11	0.831923				0.41 (0.33,0.48)
467	Proteins	Processed meat	X49536	X - 23659			-0.264741	1.25193e-11	0.831771				0.57 (0.51,0.63)
468	Proteins	Processed meat	X33132	X - 11787			-0.218128	2.88229e-08	0.831733				0.35 (0.28,0.43)
469	Proteins	Processed meat	X52772	X - 24455			-0.208255	1.21324e-07	0.831504				0.46 (0.39,0.53)
470	Proteins	Processed meat	X27738	threonate	Cofactors and Vitamins	Ascorbate and Aldarate Metabolism	-0.24722	2.77645e-10	0.83139				0.64 (0.58,0.69)
471	Proteins	Processed meat	X39601	homocitrate	Xenobiotics	Food Component/Plant	-0.249306	1.94322e-10	0.831276				0.50 (0.44,0.57)
472	Proteins	Processed meat	X63358	3-hydroxydecanoylcarnitine	Lipid	Fatty Acid Metabolism (Acyl Carnitine, Hydroxy)	0.214529	4.90593e-08	0.831161				0.38 (0.31,0.46)
473	Proteins	Processed meat	X49319	X - 23459			-0.254666	7.65343e-11	0.830971				0.40 (0.33,0.48)
474	Proteins	Processed meat	X61858	ribulonate/xylulonate/lyxonate*	Carbohydrate	Pentose Metabolism	-0.221039	1.86201e-08	0.830399				0.40 (0.32,0.47)
475	Proteins	Processed meat	X53229	2-methylserine	Amino Acid	Glycine, Serine and Threonine Metabolism	-0.211013	8.17663e-08	0.830171				0.58 (0.52,0.64)
476	Proteins	Processed meat	X62101	alpha-ketoglutaramate*	Amino Acid	Glutamate Metabolism	-0.241626	7.11332e-10	0.830094				0.49 (0.42,0.56)
477	Proteins	Processed meat	X21156	abscisate	Xenobiotics	Food Component/Plant	-0.201955	2.92849e-07	0.829904				0.47 (0.40,0.54)
478	Proteins	Processed meat	X15745	methylsuccinate	Amino Acid	Leucine, Isoleucine and Valine Metabolism	-0.22398	1.1902e-08	0.829637				0.67 (0.61,0.71)
479	Proteins	Processed meat	X44620	4-acetylphenyl sulfate	Xenobiotics	Benzoate Metabolism	-0.246733	3.01605e-10	0.829599				0.61 (0.56,0.67)
480	Proteins	Processed meat	X22185	N-acetylaspartate (NAA)	Amino Acid	Alanine and Aspartate Metabolism	-0.202234	2.81795e-07	0.829523				0.61 (0.56,0.67)
481	Proteins	Processed meat	X54838	X - 24810			-0.249573	1.85608e-10	0.829256	-0.216303	3.77896e-08	0.773777	0.55 (0.49,0.61)
482	Proteins	Processed meat	X48885	arabitol/xylitol	Carbohydrate	Pentose Metabolism	-0.204678	2.00759e-07	0.828418				0.59 (0.53,0.64)
483	Proteins	Processed meat	X36099	4-ethylphenyl sulfate	Xenobiotics	Benzoate Metabolism	-0.258228	4.07121e-11	0.827923				0.52 (0.45,0.58)
484	Proteins	Processed meat	X38313	fucitol	Xenobiotics	Food Component/Plant	-0.203182	2.47204e-07	0.827923				0.35 (0.28,0.44)
485	Proteins	Processed meat	X48461	4'-hydroxypropiophenone sulfate	Xenobiotics	Chemical	-0.210694	8.56076e-08	0.827656				0.57 (0.51,0.63)
486	Proteins	Processed meat	X34387	N-acetylproline	Amino Acid	Urea cycle; Arginine and Proline Metabolism	-0.206063	1.65357e-07	0.827465				0.41 (0.34,0.48)
487	Proteins	Processed meat	X47364	X - 19913			-0.258829	3.65655e-11	0.827427				0.76 (0.72,0.80)
488	Proteins	Processed meat	X47439	X - 13507			-0.216949	3.43432e-08	0.827351				0.39 (0.31,0.46)
489	Proteins	Processed meat	X48727	daidzein sulfate (1)	Xenobiotics	Food Component/Plant	-0.249117	2.00735e-10	0.827275				0.43 (0.36,0.50)
490	Proteins	Processed meat	X47796	X - 17304			-0.22593	8.81475e-09	0.827008				0.42 (0.35,0.50)
491	Proteins	Processed meat	X47978	X - 13846			-0.21212	6.96833e-08	0.827008				0.47 (0.41,0.54)
492	Proteins	Processed meat	X37091	syringic acid	Xenobiotics	Food Component/Plant	-0.224452	1.10696e-08	0.826779				0.52 (0.45,0.58)
493	Proteins	Processed meat	X45404	N-acetylalliin	Xenobiotics	Food Component/Plant	-0.221299	1.79021e-08	0.826779				0.37 (0.30,0.45)
494	Proteins	Processed meat	X33936	octanoylcarnitine (C8)	Lipid	Fatty Acid Metabolism (Acyl Carnitine, Medium Chain)	0.205367	1.82318e-07	0.826475				0.44 (0.37,0.51)
495	Proteins	Processed meat	X49469	X - 23593			-0.226137	8.5368e-09	0.826398				0.55 (0.49,0.61)
496	Proteins	Processed meat	X15747	anserine	Amino Acid	Histidine Metabolism	0.309766	1.44599e-15	0.826322	0.311284	1.03495e-15	0.782426	0.37 (0.30,0.45)
497	Proteins	Processed meat	X15677	3-methylhistidine	Amino Acid	Histidine Metabolism	0.318471	2.06915e-16	0.826246	0.318122	2.23974e-16	0.780864	0.46 (0.39,0.53)
498	Proteins	Processed meat	X48255	arabonate/xylonate	Carbohydrate	Pentose Metabolism	-0.201027	3.32643e-07	0.826246				0.55 (0.49,0.61)
499	Proteins	Processed meat	X62556	3-hydroxyhexanoylcarnitine (2)	Lipid	Fatty Acid Metabolism (Acyl Carnitine, Hydroxy)	0.223495	1.28189e-08	0.825903				0.27 (0.19,0.36)
500	Proteins	Processed meat	X40452	2-oxo-1-pyrrolidinepropionate	Xenobiotics	Chemical	-0.229765	4.84576e-09	0.825598				0.49 (0.42,0.56)
501	Proteins	Processed meat	X43264	(R)-3-hydroxybutyrylcarnitine	Lipid	Fatty Acid Metabolism (Acyl Carnitine, Hydroxy)	0.241921	6.77363e-10	0.82556				0.31 (0.24,0.40)
502	Proteins	Processed meat	X48445	2-methoxyresorcinol sulfate	Xenobiotics	Chemical	-0.209931	9.55138e-08	0.825332				0.62 (0.56,0.67)
503	Proteins	Processed meat	X62063	genistein glucuronide*	Xenobiotics	Food Component/Plant	-0.265099	1.17219e-11	0.825217				0.47 (0.40,0.54)
504	Proteins	Processed meat	X47921	X - 12410			-0.214378	5.01613e-08	0.825065				0.55 (0.49,0.62)
505	Proteins	Processed meat	X27665	1-methylnicotinamide	Cofactors and Vitamins	Nicotinate and Nicotinamide Metabolism	-0.204501	2.05792e-07	0.825027				0.76 (0.72,0.79)
506	Proteins	Processed meat	X62070	daidzein 7-O-glucuronide	Xenobiotics	Food Component/Plant	-0.229461	5.08304e-09	0.82495				0.33 (0.26,0.41)
507	Proteins	Processed meat	X15681	4-guanidinobutanoate	Amino Acid	Guanidino and Acetamido Metabolism	-0.220414	2.04629e-08	0.82476				0.57 (0.51,0.63)
508	Proteins	Processed meat	X44618	3-methoxytyramine sulfate	Amino Acid	Tyrosine Metabolism	-0.209513	1.01406e-07	0.824569				0.59 (0.53,0.65)
509	Proteins	Processed meat	X57787	Urolithin A	Xenobiotics	Bacterial/Fungal	-0.248571	2.20427e-10	0.824341				0.42 (0.34,0.49)
510	Proteins	Processed meat	X62733	3-hydroxyphenylacetoylglutamine	Peptide	Acetylated Peptides	-0.247048	2.85889e-10	0.824226				0.62 (0.57,0.67)
511	Proteins	Processed meat	X40007	carboxyethyl-GABA	Amino Acid	Glutamate Metabolism	-0.213628	5.59734e-08	0.824226				0.42 (0.35,0.50)
512	Proteins	Processed meat	X57461	argininate*	Amino Acid	Urea cycle; Arginine and Proline Metabolism	-0.237965	1.30031e-09	0.824112				0.56 (0.49,0.62)
513	Proteins	Processed meat	X62061	genistein sulfate*	Xenobiotics	Food Component/Plant	-0.265641	1.0609e-11	0.823655				0.48 (0.41,0.55)
514	Proteins	Processed meat	X62887	glycitein sulfate (2)	Xenobiotics	Food Component/Plant	-0.262243	1.97556e-11	0.82335				0.46 (0.39,0.53)
515	Proteins	Processed meat	X62428	X - 25242			-0.218768	2.61989e-08	0.82316				0.35 (0.27,0.43)
516	Proteins	Processed meat	X63735	glycitein glucuronide (2)*	Xenobiotics	Food Component/Plant	-0.237429	1.41917e-09	0.823045				0.38 (0.31,0.46)
517	Proteins	Processed meat	X48407	dopamine 3-O-sulfate	Amino Acid	Tyrosine Metabolism	-0.207018	1.44553e-07	0.822588				0.53 (0.47,0.60)
518	Proteins	Processed meat	X32198	acetylcarnitine (C2)	Lipid	Fatty Acid Metabolism (Acyl Carnitine, Short Chain)	0.241068	7.80436e-10	0.822512				0.34 (0.27,0.42)
519	Proteins	Processed meat	X63704	X - 25838			-0.212213	6.87569e-08	0.822474				0.40 (0.32,0.47)
520	Proteins	Processed meat	X47783	X - 22519			0.208043	1.2502e-07	0.822207				0.37 (0.30,0.45)
521	Proteins	Processed meat	X46646	X - 13835			0.294504	3.75231e-14	0.82194	0.286857	1.78569e-13	0.773358	0.60 (0.54,0.66)
522	Proteins	Processed meat	X48728	daidzein sulfate (2)	Xenobiotics	Food Component/Plant	-0.225169	9.91416e-09	0.82194				0.44 (0.37,0.52)
523	Proteins	Processed meat	X47936	X - 12726			-0.235081	2.07699e-09	0.821864				0.49 (0.43,0.56)
524	Proteins	Processed meat	X1413	3-hydroxyphenylacetate	Amino Acid	Phenylalanine Metabolism	-0.215669	4.14994e-08	0.821216				0.57 (0.51,0.63)
525	Proteins	Processed meat	X43256	N-acetyl-3-methylhistidine*	Amino Acid	Histidine Metabolism	0.297335	2.08107e-14	0.820607	0.298008	1.80734e-14	0.783303	0.58 (0.52,0.63)
526	Proteins	Processed meat	X54705	X - 24767			0.281394	5.28775e-13	0.820454	0.304133	4.9192e-15	0.783836	0.33 (0.26,0.42)
527	Proteins	Processed meat	X47992	X - 16649			-0.233869	2.52388e-09	0.820035				0.53 (0.46,0.59)
528	Proteins	Processed meat	X57687	N,N,N-trimethyl-5-aminovalerate	Amino Acid	Lysine Metabolism	0.229196	5.29939e-09	0.817825				0.40 (0.33,0.48)
529	Proteins	Processed meat	X63650	carnitine of C10H14O2 (5)*	Partially Characterized Molecules	Partially Characterized Molecules	0.228902	5.54949e-09	0.817596				0.47 (0.40,0.54)
530	Proteins	Processed meat	X53065	X - 24637			-0.232983	2.90853e-09	0.817253				0.48 (0.41,0.55)
531	Proteins	Processed meat	X1768	carnosine	Amino Acid	Histidine Metabolism	0.273075	2.63969e-12	0.816796	0.227392	7.02541e-09	0.779188	0.40 (0.33,0.47)
532	Proteins	Processed meat	X46976	X - 17365			-0.201919	2.94312e-07	0.816187				0.50 (0.43,0.56)
533	Proteins	Processed meat	X54917	indolepropionylglycine	Amino Acid	Tryptophan Metabolism	-0.221135	1.83517e-08	0.816072				0.65 (0.60,0.70)
534	Proteins	Processed meat	X594	nicotinamide	Cofactors and Vitamins	Nicotinate and Nicotinamide Metabolism	-0.214011	5.29276e-08	0.814662				0.54 (0.48,0.61)
535	Proteins	Processed meat	X32448	genistein	Xenobiotics	Food Component/Plant	-0.209265	1.05054e-07	0.814319				0.36 (0.28,0.44)
536	Proteins	Processed meat	X55	beta-alanine	Nucleotide	Pyrimidine Metabolism, Uracil containing	0.213601	5.61927e-08	0.80807	0.23984	9.56004e-10	0.764175	0.51 (0.45,0.58)
537	Proteins	Processed meat	X62946	1-methyl-5-imidazoleacetate	Amino Acid	Histidine Metabolism	0.213911	5.37077e-08	0.807918	0.223778	1.22754e-08	0.763108	0.57 (0.51,0.63)
538	Proteins	Poultry	X15747	anserine	Amino Acid	Histidine Metabolism	0.515065	3.01898e-44	0.847203	0.372881	2.40018e-22	0.794048	0.37 (0.30,0.45)
539	Proteins	Poultry	X15677	3-methylhistidine	Amino Acid	Histidine Metabolism	0.564873	1.0141e-54	0.844612	0.44568	2.8898e-32	0.81611	0.46 (0.39,0.53)
540	Proteins	Poultry	X46646	X - 13835			0.557948	3.71127e-53	0.844269	0.427143	1.66767e-29	0.816758	0.60 (0.54,0.66)
541	Proteins	Poultry	X43256	N-acetyl-3-methylhistidine*	Amino Acid	Histidine Metabolism	0.542031	1.06491e-49	0.84164	0.431109	4.42164e-30	0.817368	0.58 (0.52,0.63)
542	Proteins	Poultry	X55	beta-alanine	Nucleotide	Pyrimidine Metabolism, Uracil containing	0.398133	1.63428e-25	0.818549	0.325981	3.6713e-17	0.794201	0.51 (0.45,0.58)
543	Proteins	Poultry	X62946	1-methyl-5-imidazoleacetate	Amino Acid	Histidine Metabolism	0.498582	3.80129e-41	0.817444	0.389338	2.22665e-24	0.803688	0.57 (0.51,0.63)
544	Proteins	Poultry	X61868	1-ribosyl-imidazoleacetate*	Amino Acid	Histidine Metabolism	-0.306284	3.0915e-15	0.816148	-0.275957	1.52171e-12	0.773967	0.66 (0.60,0.71)
545	Proteins	Poultry	X54910	vanillactate	Amino Acid	Tyrosine Metabolism	-0.209202	1.06003e-07	0.815386				0.67 (0.62,0.72)
546	Proteins	Poultry	X54705	X - 24767			0.461844	8.13229e-35	0.812948	0.354546	3.24612e-20	0.789895	0.33 (0.26,0.42)
547	Proteins	Poultry	X63578	X - 25806			-0.229264	5.24298e-09	0.811957				0.44 (0.37,0.51)
548	Proteins	Poultry	X35101	beta-guanidinopropanoate	Xenobiotics	Food Component/Plant	0.309007	1.70803e-15	0.811652	0.243424	5.27078e-10	0.781169	0.68 (0.63,0.73)
549	Proteins	Poultry	X2125	taurine	Amino Acid	Methionine, Cysteine, SAM and Taurine Metabolism	0.364545	2.32424e-21	0.810661	0.294128	4.05611e-14	0.785056	0.59 (0.53,0.65)
550	Proteins	Poultry	X46957	gulonate*	Cofactors and Vitamins	Ascorbate and Aldarate Metabolism	-0.219663	2.29094e-08	0.81028				0.52 (0.45,0.58)
551	Proteins	Poultry	X35651	ectoine	Xenobiotics	Chemical	0.255327	6.81185e-11	0.809328				0.27 (0.20,0.36)
552	Proteins	Poultry	X12017	3-methoxytyrosine	Amino Acid	Tyrosine Metabolism	-0.225982	8.74387e-09	0.809214				0.65 (0.60,0.70)
553	Proteins	Poultry	X35157	N6-carbamoylthreonyladenosine	Nucleotide	Purine Metabolism, Adenine containing	-0.230354	4.41599e-09	0.807651	-0.223344	1.31174e-08	0.787228	0.64 (0.58,0.69)
554	Proteins	Poultry	X1558	4-acetamidobutanoate	Amino Acid	Polyamine Metabolism	-0.262138	2.01364e-11	0.805251	-0.205652	1.75191e-07	0.776139	0.66 (0.61,0.71)
555	Proteins	Poultry	X43265	benzoylcarnitine*	Xenobiotics	Chemical	-0.236439	1.66721e-09	0.802241				0.63 (0.58,0.69)
556	Proteins	Poultry	X48351	N1-methylinosine	Nucleotide	Purine Metabolism, (Hypo)Xanthine/Inosine containing	-0.213278	5.88956e-08	0.802088				0.49 (0.42,0.55)
557	Proteins	Poultry	X32377	N-acetylneuraminate	Carbohydrate	Aminosugar Metabolism	-0.211401	7.73215e-08	0.801974	-0.208617	1.15223e-07	0.785132	0.36 (0.29,0.44)
558	Proteins	Poultry	X52773	X - 24456			-0.282684	4.10088e-13	0.800602	-0.242148	6.5219e-10	0.784979	0.36 (0.28,0.44)
559	Proteins	Poultry	X46539	N-acetylglucosamine/N-acetylgalactosamine	Carbohydrate	Aminosugar Metabolism	-0.221251	1.8032e-08	0.798811	-0.213811	5.44977e-08	0.782312	0.18 (0.11,0.28)
560	Proteins	Poultry	X36713	N6-carboxymethyllysine	Carbohydrate	Advanced Glycation End-product	-0.211931	7.16221e-08	0.798087				0.29 (0.21,0.38)
561	Proteins	Poultry	X63247	2-methoxyhydroquinone glucuronide (2)	Xenobiotics	Benzoate Metabolism	-0.201757	3.0095e-07	0.797211	-0.220161	2.12582e-08	0.775225	0.59 (0.54,0.65)
562	Proteins	Poultry	X35135	N3-methyluridine	Nucleotide	Pyrimidine Metabolism, Uracil containing	-0.212233	6.85514e-08	0.797211				0.31 (0.24,0.40)
563	Proteins	Poultry	X48782	C-glycosyltryptophan	Amino Acid	Tryptophan Metabolism	-0.239705	9.77407e-10	0.796525				0.60 (0.54,0.65)
564	Proteins	Poultry	X1768	carnosine	Amino Acid	Histidine Metabolism	0.293707	4.42476e-14	0.796182	0.224365	1.12184e-08	0.757697	0.40 (0.33,0.47)
565	Proteins	Poultry	X47508	X - 11979			-0.216228	3.82132e-08	0.79603				0.53 (0.47,0.60)
566	Proteins	Poultry	X1101	homovanillate (HVA)	Amino Acid	Tyrosine Metabolism	-0.230794	4.1193e-09	0.79561				0.58 (0.52,0.64)
567	Proteins	Poultry	X42381	gamma-CEHC glucuronide*	Cofactors and Vitamins	Tocopherol Metabolism	-0.200862	3.40254e-07	0.794696				0.59 (0.54,0.65)
568	Proteins	Poultry	X36099	4-ethylphenyl sulfate	Xenobiotics	Benzoate Metabolism	-0.281505	5.1741e-13	0.794429	-0.246679	3.04384e-10	0.788942	0.52 (0.45,0.58)
569	Proteins	Poultry	X62524	dihydrocaffeate sulfate (2)	Xenobiotics	Food Component/Plant	-0.228224	6.17043e-09	0.794391				0.59 (0.53,0.65)
570	Proteins	Poultry	X47478	X - 10458			-0.268758	5.95259e-12	0.793858	-0.218606	2.68384e-08	0.764518	0.52 (0.46,0.59)
571	Proteins	Poultry	X52542	X - 24346			-0.248328	2.29798e-10	0.793743				0.57 (0.51,0.63)
572	Proteins	Poultry	X53065	X - 24637			-0.315668	3.89748e-16	0.793362	-0.291364	7.16125e-14	0.770233	0.48 (0.41,0.55)
573	Proteins	Poultry	X63042	2,6-dihydroxybenzoic acid	Xenobiotics	Drug - Topical Agents	-0.280412	6.41203e-13	0.793172	-0.240836	8.10953e-10	0.77652	0.52 (0.45,0.58)
574	Proteins	Poultry	X62924	3-(3-amino-3-carboxypropyl)uridine*	Nucleotide	Pyrimidine Metabolism, Uracil containing	-0.21143	7.69995e-08	0.793172				0.56 (0.50,0.62)
575	Proteins	Poultry	X46972	X - 21796			-0.240874	8.05925e-10	0.792791				0.58 (0.51,0.63)
576	Proteins	Poultry	X33013	nicotinamide riboside	Cofactors and Vitamins	Nicotinate and Nicotinamide Metabolism	-0.216926	3.44651e-08	0.792333	-0.214892	4.65194e-08	0.774615	0.63 (0.57,0.68)
577	Proteins	Poultry	X35114	7-methylguanine	Nucleotide	Purine Metabolism, Guanine containing	-0.224565	1.08804e-08	0.792295				0.58 (0.52,0.63)
578	Proteins	Poultry	X15745	methylsuccinate	Amino Acid	Leucine, Isoleucine and Valine Metabolism	-0.217791	3.03081e-08	0.791838	-0.223914	1.20233e-08	0.775873	0.67 (0.61,0.71)
579	Proteins	Poultry	X573	cytosine	Nucleotide	Pyrimidine Metabolism, Cytidine containing	-0.21293	6.19565e-08	0.791838				0.43 (0.36,0.50)
580	Proteins	Poultry	X43264	(R)-3-hydroxybutyrylcarnitine	Lipid	Fatty Acid Metabolism (Acyl Carnitine, Hydroxy)	0.241684	7.04507e-10	0.791686				0.31 (0.24,0.40)
581	Proteins	Poultry	X48039	X - 18059			-0.309371	1.57699e-15	0.791648	-0.246455	3.16217e-10	0.763908	0.32 (0.24,0.40)
582	Proteins	Poultry	X52937	4-ethylphenol glucuronide	Xenobiotics	Benzoate Metabolism	-0.214604	4.85268e-08	0.791305				0.48 (0.41,0.55)
583	Proteins	Poultry	X48752	3-methoxycatechol sulfate (2)	Xenobiotics	Benzoate Metabolism	-0.219535	2.33534e-08	0.790924				0.62 (0.56,0.67)
584	Proteins	Poultry	X52265	X - 24228			-0.200567	3.54277e-07	0.790085				0.56 (0.50,0.62)
585	Proteins	Poultry	X47931	X - 12712			-0.222571	1.47585e-08	0.790009	-0.222852	1.41403e-08	0.767718	0.49 (0.42,0.56)
586	Proteins	Poultry	X35320	catechol sulfate	Xenobiotics	Benzoate Metabolism	-0.228119	6.27224e-09	0.789933				0.71 (0.66,0.75)
587	Proteins	Poultry	X27718	creatine	Amino Acid	Creatine Metabolism	0.247132	2.81841e-10	0.789933				0.72 (0.68,0.76)
588	Proteins	Poultry	X30460	1-methylhistidine	Amino Acid	Histidine Metabolism	0.252794	1.06229e-10	0.78959	0.256236	5.80147e-11	0.784941	0.45 (0.38,0.52)
589	Proteins	Poultry	X49031	X - 23331			-0.239955	9.37997e-10	0.789133				0.44 (0.37,0.51)
590	Proteins	Poultry	X62145	glycine conjugate of C10H12O2*	Partially Characterized Molecules	Partially Characterized Molecules	-0.203708	2.29815e-07	0.788866				0.44 (0.37,0.51)
591	Proteins	Poultry	X47992	X - 16649			-0.246126	3.34362e-10	0.788523				0.53 (0.46,0.59)
592	Proteins	Poultry	X47417	X - 22162			-0.245666	3.61421e-10	0.788371	-0.225873	8.89272e-09	0.777244	0.64 (0.58,0.69)
593	Proteins	Poultry	X61877	glucuronide of C14H26O4 (2)*	Partially Characterized Molecules	Partially Characterized Molecules	-0.236237	1.72277e-09	0.788333				0.38 (0.31,0.46)
594	Proteins	Poultry	X47994	X - 17342			-0.235986	1.79424e-09	0.788256				0.64 (0.59,0.69)
595	Proteins	Poultry	X52772	X - 24455			-0.2137	5.53856e-08	0.788104				0.46 (0.39,0.53)
596	Proteins	Poultry	X40473	hydantoin-5-propionate	Amino Acid	Histidine Metabolism	0.206001	1.66802e-07	0.787761				0.61 (0.55,0.66)
597	Proteins	Poultry	X47708	X - 12283			-0.251926	1.23568e-10	0.787647	-0.221108	1.8427e-08	0.794429	0.59 (0.54,0.65)
598	Proteins	Poultry	X62063	genistein glucuronide*	Xenobiotics	Food Component/Plant	-0.308086	2.08922e-15	0.787647	-0.267054	8.17095e-12	0.771491	0.47 (0.40,0.54)
599	Proteins	Poultry	X61875	glucuronide of C12H22O4 (2)*	Partially Characterized Molecules	Partially Characterized Molecules	-0.246737	3.01407e-10	0.787647				0.37 (0.29,0.45)
600	Proteins	Poultry	X47959	X - 13553			-0.206536	1.54709e-07	0.787456				0.68 (0.63,0.73)
601	Proteins	Poultry	X61964	glucuronide of C12H20O3 (1)*	Partially Characterized Molecules	Partially Characterized Molecules	-0.201465	3.13273e-07	0.787418				0.24 (0.16,0.33)
602	Proteins	Poultry	X46316	X - 21295			-0.213577	5.63875e-08	0.787304	-0.208159	1.22978e-07	0.765394	0.45 (0.38,0.52)
603	Proteins	Poultry	X47687	X - 12100			-0.21224	6.84887e-08	0.787189				0.57 (0.50,0.62)
604	Proteins	Poultry	X63735	glycitein glucuronide (2)*	Xenobiotics	Food Component/Plant	-0.26419	1.38494e-11	0.786694	-0.233748	2.57359e-09	0.783913	0.38 (0.31,0.46)
605	Proteins	Poultry	X63357	2-hydroxysebacate	Lipid	Fatty Acid, Dicarboxylate	-0.277277	1.17975e-12	0.785932	-0.210528	8.76746e-08	0.762231	0.52 (0.45,0.58)
606	Proteins	Poultry	X62070	daidzein 7-O-glucuronide	Xenobiotics	Food Component/Plant	-0.26219	1.99475e-11	0.785894	-0.213673	5.55996e-08	0.770005	0.33 (0.26,0.41)
607	Proteins	Poultry	X32452	propionylcarnitine (C3)	Lipid	Fatty Acid Metabolism (also BCAA Metabolism)	0.260363	2.77556e-11	0.785589	0.228574	5.84175e-09	0.770043	0.39 (0.32,0.47)
608	Proteins	Poultry	X47364	X - 19913			-0.245636	3.63292e-10	0.785132				0.76 (0.72,0.80)
609	Proteins	Poultry	X46998	X - 21821			-0.253969	8.65002e-11	0.784903	-0.216334	3.76174e-08	0.790123	0.60 (0.54,0.66)
610	Proteins	Poultry	X575	arabinose	Carbohydrate	Pentose Metabolism	-0.205909	1.68972e-07	0.784446				0.40 (0.33,0.48)
611	Proteins	Poultry	X37097	tryptophan betaine	Amino Acid	Tryptophan Metabolism	-0.235264	2.01656e-09	0.784294				0.76 (0.72,0.79)
612	Proteins	Poultry	X47439	X - 13507			-0.260852	2.54125e-11	0.783798	-0.248687	2.16087e-10	0.766423	0.39 (0.31,0.46)
613	Proteins	Poultry	X48727	daidzein sulfate (1)	Xenobiotics	Food Component/Plant	-0.272331	3.04e-12	0.783455	-0.23724	1.46377e-09	0.772443	0.43 (0.36,0.50)
614	Proteins	Poultry	X54917	indolepropionylglycine	Amino Acid	Tryptophan Metabolism	-0.2244	1.11588e-08	0.782884				0.65 (0.60,0.70)
615	Proteins	Poultry	X2831	adenosine 3',5'-cyclic monophosphate (cAMP)	Nucleotide	Purine Metabolism, Adenine containing	-0.207733	1.30639e-07	0.782769				0.61 (0.55,0.66)
616	Proteins	Poultry	X34407	isovalerylcarnitine (C5)	Amino Acid	Leucine, Isoleucine and Valine Metabolism	0.264274	1.36392e-11	0.782579	0.236791	1.57462e-09	0.763717	0.54 (0.47,0.60)
617	Proteins	Poultry	X61874	glucuronide of C12H22O4 (1)*	Partially Characterized Molecules	Partially Characterized Molecules	-0.243777	4.96818e-10	0.782198				0.37 (0.29,0.45)
618	Proteins	Poultry	X39601	homocitrate	Xenobiotics	Food Component/Plant	-0.206223	1.61692e-07	0.782084	-0.246153	3.32822e-10	0.781207	0.50 (0.44,0.57)
619	Proteins	Poultry	X48026	X - 17686			-0.206547	1.54481e-07	0.781855	-0.212356	6.73455e-08	0.783379	0.55 (0.48,0.61)
620	Proteins	Poultry	X52643	X - 24414			-0.21299	6.14184e-08	0.781664				0.49 (0.42,0.56)
621	Proteins	Poultry	X31787	3-carboxy-4-methyl-5-propyl-2-furanpropanoate (CMPF)	Lipid	Fatty Acid, Dicarboxylate	0.232616	3.08406e-09	0.781207				0.82 (0.79,0.85)
622	Proteins	Poultry	X47993	X - 17010			-0.2554	6.72561e-11	0.781131				0.44 (0.37,0.51)
623	Proteins	Poultry	X54838	X - 24810			-0.232101	3.34799e-09	0.780369				0.55 (0.49,0.61)
624	Proteins	Poultry	X47705	X - 12193			-0.20833	1.20027e-07	0.780216				0.50 (0.44,0.57)
625	Proteins	Poultry	X46701	X - 19141			-0.20808	1.24369e-07	0.780064				0.65 (0.59,0.70)
626	Proteins	Poultry	X32198	acetylcarnitine (C2)	Lipid	Fatty Acid Metabolism (Acyl Carnitine, Short Chain)	0.252922	1.03878e-10	0.780026	0.213253	5.91149e-08	0.769204	0.34 (0.27,0.42)
627	Proteins	Poultry	X47916	X - 12267			-0.217922	2.97222e-08	0.779188				0.31 (0.24,0.40)
628	Proteins	Poultry	X52921	3-hydroxyphenylacetate sulfate	Amino Acid	Tyrosine Metabolism	-0.204987	1.9229e-07	0.778768				0.70 (0.65,0.74)
629	Proteins	Poultry	X39346	alpha-CEHC glucuronide*	Cofactors and Vitamins	Tocopherol Metabolism	-0.201727	3.02197e-07	0.778464				0.76 (0.72,0.80)
630	Proteins	Poultry	X48425	phenylacetylcarnitine	Peptide	Acetylated Peptides	0.201569	3.08832e-07	0.77713				0.47 (0.40,0.54)
631	Proteins	Poultry	X62061	genistein sulfate*	Xenobiotics	Food Component/Plant	-0.259619	3.17305e-11	0.776673	-0.260294	2.81025e-11	0.778997	0.48 (0.41,0.55)
632	Proteins	Poultry	X61876	glucuronide of C14H26O4 (1)*	Partially Characterized Molecules	Partially Characterized Molecules	-0.218542	2.70964e-08	0.776292				0.34 (0.27,0.43)
633	Proteins	Poultry	X32453	daidzein	Xenobiotics	Food Component/Plant	-0.221176	1.82402e-08	0.776177				0.32 (0.25,0.41)
634	Proteins	Poultry	X32448	genistein	Xenobiotics	Food Component/Plant	-0.228631	5.79006e-09	0.776139	-0.231665	3.58791e-09	0.76669	0.36 (0.28,0.44)
635	Proteins	Poultry	X47960	X - 13688			-0.200991	3.34329e-07	0.775987				0.45 (0.38,0.52)
636	Proteins	Poultry	X43591	N2,N5-diacetylornithine	Amino Acid	Urea cycle; Arginine and Proline Metabolism	-0.247049	2.8585e-10	0.775682				0.53 (0.47,0.59)
637	Proteins	Poultry	X57687	N,N,N-trimethyl-5-aminovalerate	Amino Acid	Lysine Metabolism	0.245661	3.617e-10	0.775568				0.40 (0.33,0.48)
638	Proteins	Poultry	X40452	2-oxo-1-pyrrolidinepropionate	Xenobiotics	Chemical	-0.219178	2.46378e-08	0.775415				0.49 (0.42,0.56)
639	Proteins	Poultry	X44620	4-acetylphenyl sulfate	Xenobiotics	Benzoate Metabolism	-0.221772	1.66659e-08	0.775072	-0.235051	2.08691e-09	0.763832	0.61 (0.56,0.67)
640	Proteins	Poultry	X57566	isoputreanine	Amino Acid	Polyamine Metabolism	-0.220268	2.09179e-08	0.775034				0.57 (0.51,0.63)
641	Proteins	Poultry	X48728	daidzein sulfate (2)	Xenobiotics	Food Component/Plant	-0.229291	5.22064e-09	0.774501				0.44 (0.37,0.52)
642	Proteins	Poultry	X18362	azelate (nonanedioate; C9)	Lipid	Fatty Acid, Dicarboxylate	-0.212134	6.9546e-08	0.774387				0.29 (0.22,0.38)
643	Proteins	Poultry	X62887	glycitein sulfate (2)	Xenobiotics	Food Component/Plant	-0.244294	4.5552e-10	0.773586				0.46 (0.39,0.53)
644	Proteins	Poultry	X63264	pentose acid*	Partially Characterized Molecules	Partially Characterized Molecules	-0.203838	2.25704e-07	0.773548				0.57 (0.50,0.62)
645	Proteins	Poultry	X48736	3,4-dihydroxyphenylacetate sulfate	Amino Acid	Tyrosine Metabolism	-0.216151	3.865e-08	0.771529				0.54 (0.48,0.61)
646	Proteins	Poultry	X15500	carnitine	Lipid	Carnitine Metabolism	0.227552	6.85303e-09	0.771224				0.39 (0.32,0.47)
647	Proteins	Poultry	X62428	X - 25242			-0.21447	4.9486e-08	0.770386	-0.21746	3.18374e-08	0.760745	0.35 (0.27,0.43)
648	Proteins	Poultry	X48141	2-keto-3-deoxy-gluconate	Xenobiotics	Food Component/Plant				-0.209797	9.73692e-08	0.79119	0.44 (0.37,0.51)
649	Proteins	Poultry	X48255	arabonate/xylonate	Carbohydrate	Pentose Metabolism				-0.218333	2.79571e-08	0.789857	0.55 (0.49,0.61)
650	Proteins	Poultry	X27731	ribonate	Carbohydrate	Pentose Metabolism				-0.203364	2.41027e-07	0.774958	0.52 (0.45,0.58)
651	Proteins	Poultry	X62863	3-formylindole	Xenobiotics	Food Component/Plant				-0.22373	1.23663e-08	0.774729	0.59 (0.54,0.65)
652	Proteins	Poultry	X52929	3,4-methyleneheptanoylcarnitine	Lipid	Fatty Acid Metabolism (Acyl Carnitine, Monounsaturated)				0.224971	1.02207e-08	0.773701	0.49 (0.42,0.55)
653	Proteins	Poultry	X35632	2-(4-hydroxyphenyl)propionate	Xenobiotics	Benzoate Metabolism				-0.20668	1.51601e-07	0.772862	0.36 (0.29,0.44)
654	Proteins	Poultry	X63650	carnitine of C10H14O2 (5)*	Partially Characterized Molecules	Partially Characterized Molecules				0.211902	7.19196e-08	0.765699	0.47 (0.40,0.54)
655	Proteins	Poultry	X46705	X - 17438						-0.204662	2.01211e-07	0.762269	0.58 (0.52,0.64)
656	Proteins	Poultry	X46976	X - 17365						-0.201829	2.97973e-07	0.759564	0.50 (0.43,0.56)
657	Proteins	Total fish	X31787	3-carboxy-4-methyl-5-propyl-2-furanpropanoate (CMPF)	Lipid	Fatty Acid, Dicarboxylate	0.385993	5.89224e-24	0.819425	0.276968	1.25236e-12	0.708467	0.82 (0.79,0.85)
658	Proteins	Total fish	X62716	X - 25419			0.308384	1.95769e-15	0.795039	0.235243	2.02343e-09	0.706828	0.55 (0.49,0.61)
659	Proteins	Total fish	X46646	X - 13835			0.306951	2.67518e-15	0.772862				0.60 (0.54,0.66)
660	Proteins	Total fish	X43256	N-acetyl-3-methylhistidine*	Amino Acid	Histidine Metabolism	0.272763	2.80095e-12	0.766918				0.58 (0.52,0.63)
661	Proteins	Total fish	X15677	3-methylhistidine	Amino Acid	Histidine Metabolism	0.277069	1.22819e-12	0.765432				0.46 (0.39,0.53)
662	Proteins	Total fish	X62946	1-methyl-5-imidazoleacetate	Amino Acid	Histidine Metabolism	0.250936	1.46718e-10	0.764327				0.57 (0.51,0.63)
663	Proteins	Total fish	X15747	anserine	Amino Acid	Histidine Metabolism	0.223376	1.30544e-08	0.751334				0.37 (0.30,0.45)
664	Proteins	Dark meat fish	X31787	3-carboxy-4-methyl-5-propyl-2-furanpropanoate (CMPF)	Lipid	Fatty Acid, Dicarboxylate	0.381681	2.03135e-23	0.822893	0.23359	2.6393e-09	0.71342	0.82 (0.79,0.85)
665	Proteins	Dark meat fish	X62716	X - 25419			0.294595	3.68228e-14	0.780369				0.55 (0.49,0.61)
666	Proteins	Dark meat fish	X46646	X - 13835			0.237042	1.51161e-09	0.77111				0.60 (0.54,0.66)
667	Proteins	Dark meat fish	X62946	1-methyl-5-imidazoleacetate	Amino Acid	Histidine Metabolism	0.229941	4.71278e-09	0.764518				0.57 (0.51,0.63)
668	Proteins	Dark meat fish	X15677	3-methylhistidine	Amino Acid	Histidine Metabolism	0.219282	2.4258e-08	0.751334				0.46 (0.39,0.53)
669	Proteins	Dark meat fish	X43256	N-acetyl-3-methylhistidine*	Amino Acid	Histidine Metabolism	0.20417	2.15499e-07	0.746075				0.58 (0.52,0.63)
670	Proteins	Shellfish	X62716	X - 25419			0.389853	1.91513e-24	0.77713	0.268517	6.22584e-12	0.743065	0.55 (0.49,0.61)
671	Proteins	Shellfish	X49463	X - 23587			0.229958	4.70075e-09	0.689872				0.56 (0.49,0.62)
672	Proteins	Shellfish	X31787	3-carboxy-4-methyl-5-propyl-2-furanpropanoate (CMPF)	Lipid	Fatty Acid, Dicarboxylate	0.237392	1.42773e-09	0.687052				0.82 (0.79,0.85)
673	Proteins	Total nuts	X37097	tryptophan betaine	Amino Acid	Tryptophan Metabolism	0.418778	2.58984e-28	0.90192	0.307493	2.37726e-15	0.827618	0.76 (0.72,0.79)
674	Proteins	Total nuts	X52641	X - 24412			0.384904	8.06929e-24	0.900511	0.324149	5.62345e-17	0.834286	0.52 (0.46,0.59)
675	Proteins	Total nuts	X49521	X - 23644			0.312906	7.2248e-16	0.886755	0.258928	3.59174e-11	0.800526	0.31 (0.24,0.40)
676	Proteins	Total nuts	X62635	X - 25342			0.295956	2.77552e-14	0.879363	0.244918	4.10062e-10	0.787875	0.27 (0.19,0.36)
677	Proteins	Total nuts	X62967	X - 25523			0.21646	3.69222e-08	0.873724				0.49 (0.42,0.56)
678	Proteins	Total nuts	X49879	X - 23970			0.227982	6.40871e-09	0.872237				0.52 (0.46,0.59)
679	Proteins	Total nuts	X62968	X - 25524			0.207528	1.34486e-07	0.872085				0.41 (0.33,0.48)
680	Proteins	Total nuts	X35322	hydroquinone sulfate	Xenobiotics	Drug - Topical Agents	0.206417	1.57328e-07	0.865188				0.51 (0.45,0.58)
681	Proteins	Total nuts	X36098	4-vinylphenol sulfate	Xenobiotics	Benzoate Metabolism	0.208864	1.11239e-07	0.858825				0.41 (0.33,0.48)
682	Proteins	Total nuts	X62428	X - 25242			0.200733	3.46323e-07	0.856958				0.35 (0.27,0.43)
683	Proteins	Peanuts	X52641	X - 24412			0.430079	6.25261e-30	0.861378	0.375996	1.01027e-22	0.773167	0.52 (0.46,0.59)
684	Proteins	Peanuts	X37097	tryptophan betaine	Amino Acid	Tryptophan Metabolism	0.416864	4.79943e-28	0.856081	0.338198	1.98423e-18	0.75663	0.76 (0.72,0.79)
685	Proteins	Peanuts	X36098	4-vinylphenol sulfate	Xenobiotics	Benzoate Metabolism	0.396252	2.87617e-25	0.855091	0.245527	3.70007e-10	0.713954	0.41 (0.33,0.48)
686	Proteins	Peanuts	X47359	X - 19763			0.344931	3.75522e-19	0.832533	0.238534	1.18476e-09	0.712048	0.26 (0.18,0.35)
687	Proteins	Peanuts	X49521	X - 23644			0.309075	1.68296e-15	0.827961	0.278637	9.06357e-13	0.735749	0.31 (0.24,0.40)
688	Proteins	Peanuts	X48028	X - 17689			0.334155	5.28829e-18	0.827503				0.36 (0.28,0.44)
689	Proteins	Peanuts	X62635	X - 25342			0.306261	3.10717e-15	0.822779	0.255646	6.43938e-11	0.719364	0.27 (0.19,0.36)
690	Proteins	Peanuts	X63857	methyl vanillate sulfate	Xenobiotics	Food Component/Plant	0.289017	1.15478e-13	0.822474	0.215041	4.55149e-08	0.707019	0.48 (0.41,0.55)
691	Proteins	Peanuts	X52862	X - 24541			0.303671	5.4324e-15	0.821674	0.216635	3.59803e-08	0.712087	0.37 (0.29,0.45)
692	Proteins	Other nuts	X62968	X - 25524			0.265284	1.1331e-11	0.868122	0.271223	3.74808e-12	0.810966	0.41 (0.33,0.48)
693	Proteins	Other nuts	X62967	X - 25523			0.264098	1.40849e-11	0.864274	0.258955	3.57459e-11	0.809252	0.49 (0.42,0.56)
694	Proteins	Other nuts	X49879	X - 23970			0.274101	2.1713e-12	0.859968	0.247887	2.47785e-10	0.790085	0.52 (0.46,0.59)
695	Proteins	Other nuts	X37097	tryptophan betaine	Amino Acid	Tryptophan Metabolism	0.252967	1.03076e-10	0.857034				0.76 (0.72,0.79)
696	Proteins	Other nuts	X57787	Urolithin A	Xenobiotics	Bacterial/Fungal	0.223413	1.29804e-08	0.856158	0.229001	5.46402e-09	0.798392	0.42 (0.34,0.49)
697	Proteins	Other nuts	X49521	X - 23644			0.205153	1.87876e-07	0.852804				0.31 (0.24,0.40)
698	Proteins	Other nuts	X52790	X - 24473			0.220688	1.96342e-08	0.851357	0.227296	7.13129e-09	0.800488	0.54 (0.48,0.60)
699	Proteins	Other nuts	X52641	X - 24412			0.201713	3.02756e-07	0.847356	0.211838	7.25842e-08	0.788599	0.52 (0.46,0.59)
700	Proteins	Other nuts	X36749	3-methyladipate	Lipid	Fatty Acid, Dicarboxylate				0.212711	6.39638e-08	0.784713	0.56 (0.50,0.62)
701	Proteins	Seeds	X48039	X - 18059			0.238964	1.10406e-09	0.739483				0.32 (0.24,0.40)
702	Proteins	Seeds	X47654	X - 11858						0.242757	5.89225e-10	0.764213	0.50 (0.43,0.56)
703	Proteins	Seeds	X46488	X - 11847						0.263307	1.62758e-11	0.757926	0.60 (0.54,0.66)
704	Proteins	Seeds	X46730	X - 21661						0.249237	1.96652e-10	0.754344	0.50 (0.44,0.57)
705	Proteins	Seeds	X46607	X - 11849						0.239007	1.09639e-09	0.747676	0.63 (0.58,0.69)
706	Proteins	Seeds	X47497	X - 11640						0.215938	3.98862e-08	0.741503	0.76 (0.72,0.79)
707	Proteins	Seeds	X47009	X - 17354						0.208296	1.20603e-07	0.734758	0.77 (0.73,0.80)
708	Proteins	Seeds	X49319	X - 23459						0.201644	3.05644e-07	0.725385	0.40 (0.33,0.48)
709	Dairy	Milk	X33945	phenylacetylglycine	Peptide	Acetylated Peptides	0.403943	2.78616e-26	0.872733	0.282226	4.48904e-13	0.78757	0.53 (0.47,0.59)
710	Dairy	Milk	X48691	2,8-quinolinediol sulfate	Xenobiotics	Food Component/Plant	0.306169	3.16963e-15	0.83722				0.50 (0.43,0.57)
711	Dairy	Milk	X57687	N,N,N-trimethyl-5-aminovalerate	Amino Acid	Lysine Metabolism	0.300729	1.01775e-14	0.833257	0.275459	1.67458e-12	0.788409	0.40 (0.33,0.48)
712	Dairy	Milk	X567	lactose	Carbohydrate	Disaccharides and Oligosaccharides	0.236506	1.64921e-09	0.827351				0.48 (0.41,0.55)
713	Dairy	Milk	X47510	X - 12027			0.256206	5.83221e-11	0.8139				0.55 (0.49,0.61)
714	Dairy	Milk	X573	cytosine	Nucleotide	Pyrimidine Metabolism, Cytidine containing	-0.223044	1.37338e-08	0.813862				0.43 (0.36,0.50)
715	Dairy	Milk	X47796	X - 17304			-0.204197	2.14697e-07	0.812795				0.42 (0.35,0.50)
716	Dairy	Milk	X22130	phenyllactate (PLA)	Amino Acid	Phenylalanine Metabolism	-0.216825	3.49846e-08	0.810166				0.55 (0.48,0.61)
717	Dairy	Milk	X34407	isovalerylcarnitine (C5)	Amino Acid	Leucine, Isoleucine and Valine Metabolism	0.208764	1.12845e-07	0.808871				0.54 (0.47,0.60)
718	Dairy	Milk	X43449	1-methyl-beta-carboline-3-carboxylic acid	Xenobiotics	Food Component/Plant	0.200716	3.4712e-07	0.808032				0.53 (0.46,0.59)
719	Dairy	Milk	X18349	indolelactate	Amino Acid	Tryptophan Metabolism	-0.211237	7.91644e-08	0.807308				0.79 (0.76,0.82)
720	Dairy	Milk	X63735	glycitein glucuronide (2)*	Xenobiotics	Food Component/Plant	-0.219874	2.21964e-08	0.805175				0.38 (0.31,0.46)
721	Dairy	Milk	X49792	X - 23890			0.227423	6.99205e-09	0.804641				0.52 (0.45,0.58)
722	Dairy	Milk	X62070	daidzein 7-O-glucuronide	Xenobiotics	Food Component/Plant	-0.20377	2.2782e-07	0.804565				0.33 (0.26,0.41)
723	Dairy	Milk	X62887	glycitein sulfate (2)	Xenobiotics	Food Component/Plant	-0.228607	5.81209e-09	0.802964				0.46 (0.39,0.53)
724	Dairy	Milk	X27719	galactonate	Carbohydrate	Fructose, Mannose and Galactose Metabolism	0.20713	1.42285e-07	0.802888				0.42 (0.35,0.50)
725	Dairy	Milk	X33009	homostachydrine*	Xenobiotics	Food Component/Plant	0.254282	8.18776e-11	0.802279				0.50 (0.43,0.56)
726	Dairy	Milk	X39601	homocitrate	Xenobiotics	Food Component/Plant	-0.217476	3.1763e-08	0.80125				0.50 (0.44,0.57)
727	Dairy	Milk	X47992	X - 16649			-0.20352	2.35881e-07	0.797363				0.53 (0.46,0.59)
728	Dairy	Milk	X52840	X - 24519			-0.201617	3.06789e-07	0.794658				0.60 (0.54,0.66)
729	Dairy	Almond milk or rice milk	X35320	catechol sulfate	Xenobiotics	Benzoate Metabolism	0.221678	1.6905e-08	0.707095	0.223943	1.197e-08	0.651654	0.71 (0.66,0.75)
730	Dairy	Almond milk or rice milk	X57687	N,N,N-trimethyl-5-aminovalerate	Amino Acid	Lysine Metabolism				-0.207361	1.37716e-07	0.68629	0.40 (0.33,0.48)
731	Dairy	Almond milk or rice milk	X63572	X - 25800						0.208349	1.19706e-07	0.650434	0.33 (0.26,0.42)
732	Dairy	Almond milk or rice milk	X47978	X - 13846						0.202679	2.65002e-07	0.640184	0.47 (0.41,0.54)
733	Dairy	Total cheese	X61866	heptenedioate (C7:1-DC)*	Lipid	Fatty Acid, Dicarboxylate	0.235098	2.07135e-09	0.875133	0.220102	2.1448e-08	0.780026	0.49 (0.42,0.55)
734	Dairy	Total cheese	X62735	4-methylhexanoylglutamine	Lipid	Fatty Acid Metabolism (Acyl Glutamine)	0.235719	1.87348e-09	0.865112	0.229284	5.22646e-09	0.777816	0.51 (0.44,0.57)
735	Dairy	Total cheese	X63659	glutamine conjugate of C9H16O2 (1)*	Partially Characterized Molecules	Partially Characterized Molecules				0.223609	1.25974e-08	0.780293	0.52 (0.46,0.59)
736	Dairy	Total cheese	X63669	2-methyloctanoylcarnitine						0.217573	3.1305e-08	0.776978	0.55 (0.49,0.61)
737	Dairy	Cream	X61879	glucuronide of C19H28O4 (1)*	Partially Characterized Molecules	Partially Characterized Molecules	0.386638	4.88852e-24	0.803498				0.83 (0.79,0.85)
738	Dairy	Cream	X62934	X - 25500			0.34459	4.08936e-19	0.79462				0.63 (0.57,0.68)
739	Dairy	Cream	X47940	X - 12738			0.350751	8.61919e-20	0.783608				0.72 (0.67,0.76)
740	Dairy	Cream	X47076	citraconate/glutaconate	Energy	TCA Cycle	0.340427	1.14877e-18	0.781931				0.77 (0.73,0.81)
741	Dairy	Cream	X63236	3-hydroxypyridine glucuronide	Xenobiotics	Chemical	0.33758	2.30717e-18	0.779721				0.77 (0.73,0.80)
742	Dairy	Cream	X63393	X - 25666			0.343811	4.96705e-19	0.779226				0.72 (0.67,0.76)
743	Dairy	Cream	X47974	X - 13838			0.327458	2.59765e-17	0.777549				0.69 (0.64,0.74)
744	Dairy	Cream	X46164	3-methyl catechol sulfate (2)	Xenobiotics	Benzoate Metabolism	0.331771	9.36156e-18	0.775911				0.55 (0.48,0.61)
745	Dairy	Cream	X46165	3-methyl catechol sulfate (1)	Xenobiotics	Benzoate Metabolism	0.33472	4.61438e-18	0.775492				0.56 (0.50,0.62)
746	Dairy	Cream	X63399	feruloylquinate (1)	Xenobiotics	Food Component/Plant	0.339809	1.33731e-18	0.774996				0.74 (0.70,0.78)
747	Dairy	Cream	X21169	3-hydroxypyridine	Xenobiotics	Chemical	0.33261	7.66019e-18	0.773967				0.76 (0.72,0.80)
748	Dairy	Cream	X18335	quinate	Xenobiotics	Food Component/Plant	0.324861	4.76552e-17	0.768785				0.82 (0.79,0.85)
749	Dairy	Cream	X52540	X - 24344			0.321804	9.66341e-17	0.766728				0.54 (0.47,0.60)
750	Dairy	Cream	X62872	cyclo(pro-tyr) (D,L)*	Peptide	Dipeptide	0.333699	5.89986e-18	0.766575				0.75 (0.71,0.79)
751	Dairy	Cream	X63403	feruloylquinate (5)	Xenobiotics	Food Component/Plant	0.311509	9.84738e-16	0.764937				0.66 (0.60,0.70)
752	Dairy	Cream	X63402	feruloylquinate (4)	Xenobiotics	Food Component/Plant	0.315676	3.89064e-16	0.764556				0.73 (0.69,0.77)
753	Dairy	Cream	X61771	2-furoylcarnitine	Xenobiotics	Food Component/Plant	0.322576	8.08997e-17	0.764022				0.73 (0.68,0.77)
754	Dairy	Cream	X62797	3-ethylcatechol sulfate (2)	Xenobiotics	Food Component/Plant	0.32292	7.4723e-17	0.763946				0.48 (0.41,0.55)
755	Dairy	Cream	X31536	N-(2-furoyl)glycine	Xenobiotics	Food Component/Plant	0.311081	1.08242e-15	0.763641				0.74 (0.70,0.78)
756	Dairy	Cream	X48448	3-hydroxypyridine sulfate	Xenobiotics	Chemical	0.32012	1.42155e-16	0.760936				0.80 (0.77,0.83)
757	Dairy	Cream	X54839	X - 24811			0.330051	1.40931e-17	0.760707				0.83 (0.81,0.86)
758	Dairy	Cream	X48775	X - 23161			0.298976	1.47444e-14	0.759488				0.75 (0.71,0.79)
759	Dairy	Cream	X63400	feruloylquinate (2)	Xenobiotics	Food Component/Plant	0.281406	5.27603e-13	0.75945				0.60 (0.55,0.66)
760	Dairy	Cream	X21132	2,3-dihydroxypyridine	Xenobiotics	Food Component/Plant	0.307584	2.33078e-15	0.757278				0.73 (0.69,0.77)
761	Dairy	Cream	X52818	X - 24499			0.296879	2.28954e-14	0.75644				0.61 (0.55,0.66)
762	Dairy	Cream	X63401	feruloylquinate (3)	Xenobiotics	Food Component/Plant	0.335459	3.8605e-18	0.75602				0.71 (0.67,0.76)
763	Dairy	Cream	X63227	3-hydroxy-2-methylpyridine sulfate	Xenobiotics	Chemical	0.304356	4.68847e-15	0.755944				0.74 (0.70,0.78)
764	Dairy	Cream	X22112	3-hydroxymandelate	Xenobiotics	Benzoate Metabolism	0.302869	6.45074e-15	0.755106				0.47 (0.40,0.54)
765	Dairy	Cream	X47984	X - 14082			0.284596	2.80692e-13	0.754611				0.70 (0.65,0.74)
766	Dairy	Cream	X54929	coumaroylquinate (4)	Xenobiotics	Food Component/Plant	0.298186	1.74108e-14	0.754077				0.64 (0.58,0.69)
767	Dairy	Cream	X62796	3-ethylcatechol sulfate (1)	Xenobiotics	Food Component/Plant	0.292837	5.29395e-14	0.752591				0.49 (0.43,0.56)
768	Dairy	Cream	X63395	X - 25668			0.274369	2.06307e-12	0.751981				0.64 (0.58,0.69)
769	Dairy	Cream	X46630	X - 12816			0.265562	1.07648e-11	0.751105				0.90 (0.89,0.92)
770	Dairy	Cream	X47999	X - 17349			0.246667	3.05036e-10	0.748819				0.54 (0.48,0.61)
771	Dairy	Cream	X47977	X - 13844			0.273195	2.58029e-12	0.748133				0.77 (0.73,0.80)
772	Dairy	Cream	X52539	X - 24343			0.281437	5.24376e-13	0.746952				0.63 (0.57,0.68)
773	Dairy	Cream	X20676	maleate	Lipid	Fatty Acid, Dicarboxylate	0.258948	3.57921e-11	0.745923				0.70 (0.65,0.74)
774	Dairy	Cream	X34400	1,7-dimethylurate	Xenobiotics	Xanthine Metabolism	0.259035	3.52408e-11	0.744208				0.74 (0.70,0.78)
775	Dairy	Cream	X32401	trigonelline (N'-methylnicotinate)	Cofactors and Vitamins	Nicotinate and Nicotinamide Metabolism	0.251006	1.44932e-10	0.743599				0.74 (0.69,0.77)
776	Dairy	Cream	X18493	mesaconate (methylfumarate)	Energy	TCA Cycle	0.231685	3.57684e-09	0.742608				0.65 (0.59,0.70)
777	Dairy	Cream	X46490	X - 17185			0.250838	1.49219e-10	0.741846				0.58 (0.52,0.64)
778	Dairy	Cream	X34404	1,3,7-trimethylurate	Xenobiotics	Xanthine Metabolism	0.25675	5.29601e-11	0.741465				0.76 (0.72,0.79)
779	Dairy	Cream	X32391	1,3-dimethylurate	Xenobiotics	Xanthine Metabolism	0.252575	1.10373e-10	0.740855				0.67 (0.62,0.72)
780	Dairy	Cream	X18394	theophylline	Xenobiotics	Xanthine Metabolism	0.248762	2.13333e-10	0.740093				0.76 (0.72,0.79)
781	Dairy	Cream	X63072	4-ethylcatechol sulfate	Xenobiotics	Benzoate Metabolism	0.270939	3.95438e-12	0.740093				0.75 (0.71,0.78)
782	Dairy	Cream	X18254	paraxanthine	Xenobiotics	Xanthine Metabolism	0.265279	1.134e-11	0.738226				0.74 (0.70,0.78)
783	Dairy	Cream	X34120	chlorogenate	Xenobiotics	Food Component/Plant	0.240848	8.09396e-10	0.738112				0.55 (0.49,0.61)
784	Dairy	Cream	X54927	coumaroylquinate (2)	Xenobiotics	Food Component/Plant	0.289598	1.02643e-13	0.737769				0.63 (0.58,0.68)
785	Dairy	Cream	X48051	X - 17398			0.238174	1.25669e-09	0.736435				0.52 (0.45,0.58)
786	Dairy	Cream	X34389	1-methylxanthine	Xenobiotics	Xanthine Metabolism	0.261368	2.31497e-11	0.735711				0.80 (0.76,0.83)
787	Dairy	Cream	X34395	1-methylurate	Xenobiotics	Xanthine Metabolism	0.255107	7.08195e-11	0.734339				0.79 (0.75,0.82)
788	Dairy	Cream	X48590	X - 23048			0.252288	1.16015e-10	0.731024				0.58 (0.52,0.63)
789	Dairy	Cream	X48693	3-acetylphenol sulfate	Xenobiotics	Chemical	0.268374	6.39362e-12	0.729729				0.67 (0.62,0.72)
790	Dairy	Cream	X62531	2,3-dimethylphenol sulfate	Xenobiotics	Chemical	0.237384	1.42962e-09	0.728509				0.42 (0.35,0.50)
791	Dairy	Cream	X569	caffeine	Xenobiotics	Xanthine Metabolism	0.237068	1.50534e-09	0.728128				0.76 (0.73,0.80)
792	Dairy	Cream	X34424	5-acetylamino-6-amino-3-methyluracil	Xenobiotics	Xanthine Metabolism	0.237304	1.44853e-09	0.727557				0.76 (0.72,0.80)
793	Dairy	Cream	X39581	m-tyramine	Amino Acid	Tyrosine Metabolism	0.21705	3.38368e-08	0.72508				0.73 (0.68,0.77)
794	Dairy	Cream	X48407	dopamine 3-O-sulfate	Amino Acid	Tyrosine Metabolism	-0.203804	2.26768e-07	0.724242				0.53 (0.47,0.60)
795	Dairy	Cream	X36845	o-cresol sulfate	Xenobiotics	Benzoate Metabolism	0.236317	1.70068e-09	0.722718				0.45 (0.38,0.52)
796	Dairy	Cream	X47937	X - 12730			0.220937	1.89091e-08	0.721841				0.75 (0.71,0.79)
797	Dairy	Cream	X34401	5-acetylamino-6-formylamino-3-methyluracil	Xenobiotics	Xanthine Metabolism	0.227203	7.2351e-09	0.72066				0.69 (0.64,0.74)
798	Dairy	Cream	X62857	dihydroferulic acid sulfate	Xenobiotics	Food Component/Plant	0.229191	5.30302e-09	0.719403				0.62 (0.56,0.67)
799	Dairy	Cream	X1585	N-acetylalanine	Amino Acid	Alanine and Aspartate Metabolism	0.206933	1.46301e-07	0.716926				0.63 (0.57,0.68)
800	Dairy	Cream	X54930	coumaroylquinate (5)	Xenobiotics	Food Component/Plant	0.233403	2.71967e-09	0.71624				0.57 (0.51,0.63)
801	Dairy	Cream	X48041	X - 18240			0.216919	3.45012e-08	0.714868				0.54 (0.47,0.60)
802	Dairy	Cream	X47978	X - 13846			0.209631	9.97078e-08	0.712048				0.47 (0.41,0.54)
803	Dairy	Cream	X63163	3-hydroxyisonicotinic acid	Xenobiotics	Drug - Neurological	0.21753	3.15098e-08	0.710334				0.64 (0.59,0.69)
804	Dairy	Cream	X61866	heptenedioate (C7:1-DC)*	Lipid	Fatty Acid, Dicarboxylate	0.222555	1.47966e-08	0.708886				0.49 (0.42,0.55)
805	Dairy	Cream	X42983	3-acetylphenol	Xenobiotics	Chemical	0.212312	6.77775e-08	0.704694				0.58 (0.52,0.64)
806	Dairy	Cream	X62535	2,6-dimethylphenol sulfate	Xenobiotics	Chemical	0.211035	8.15082e-08	0.698141				0.28 (0.20,0.37)
807	Fats and Oils	Creamy salad dressing	X63648	carnitine of C10H14O2 (2)*	Partially Characterized Molecules	Partially Characterized Molecules	0.258203	4.08941e-11	0.775263				0.39 (0.32,0.47)
808	Fats and Oils	Creamy salad dressing	X52559	X - 24363			0.257978	4.25662e-11	0.772329				0.56 (0.50,0.62)
809	Fats and Oils	Creamy salad dressing	X47961	X - 13693			0.224861	1.03957e-08	0.7721				0.47 (0.40,0.54)
810	Fats and Oils	Creamy salad dressing	X61891	glucuronide of C10H18O2 (11)*	Partially Characterized Molecules	Partially Characterized Molecules	0.235804	1.84807e-09	0.76749				0.50 (0.43,0.56)
811	Fats and Oils	Creamy salad dressing	X52536	X - 24340			0.227277	7.15265e-09	0.766347				0.50 (0.44,0.57)
812	Fats and Oils	Creamy salad dressing	X62142	glutamine conjugate of C8H12O2 (1)*	Partially Characterized Molecules	Partially Characterized Molecules	0.254396	8.0252e-11	0.765966				0.48 (0.42,0.55)
813	Fats and Oils	Creamy salad dressing	X63647	carnitine of C10H14O2 (1)*	Partially Characterized Molecules	Partially Characterized Molecules	0.253022	1.02093e-10	0.764137				0.44 (0.37,0.51)
814	Fats and Oils	Creamy salad dressing	X49557	X - 23680			0.234982	2.11032e-09	0.763794				0.56 (0.50,0.62)
815	Fats and Oils	Creamy salad dressing	X52644	X - 24415			0.214351	5.0362e-08	0.763413				0.47 (0.40,0.54)
816	Fats and Oils	Creamy salad dressing	X62286	delta-CEHC glucuronide*	Cofactors and Vitamins	Tocopherol Metabolism	0.206123	1.63981e-07	0.761584				0.48 (0.42,0.55)
817	Fats and Oils	Creamy salad dressing	X62877	X - 25464			0.225209	9.85335e-09	0.761317				0.38 (0.31,0.46)
818	Fats and Oils	Creamy salad dressing	X63650	carnitine of C10H14O2 (5)*	Partially Characterized Molecules	Partially Characterized Molecules	0.22889	5.55988e-09	0.760783				0.47 (0.40,0.54)
819	Fats and Oils	Creamy salad dressing	X62140	glutamine conjugate of C8H12O4 (1)*	Partially Characterized Molecules	Partially Characterized Molecules	0.209902	9.591e-08	0.760517				0.44 (0.37,0.51)
820	Fats and Oils	Creamy salad dressing	X46265	X - 15486			0.215269	4.40145e-08	0.758345				0.50 (0.43,0.56)
821	Fats and Oils	Creamy salad dressing	X62146	glycine conjugate of C10H14O2 (1)*	Partially Characterized Molecules	Partially Characterized Molecules	0.216058	3.91854e-08	0.756325				0.55 (0.49,0.61)
822	Fats and Oils	Creamy salad dressing	X61906	glucuronide of C8H14O2 (4)*	Partially Characterized Molecules	Partially Characterized Molecules	0.214811	4.70774e-08	0.75503				0.50 (0.43,0.56)
823	Fats and Oils	Creamy salad dressing	X32578	X - 11261			0.209742	9.81381e-08	0.746609				0.63 (0.57,0.68)
824	Fats and Oils	Oil and vinegar salad dressing	X42989	N-methyltaurine	Amino Acid	Methionine, Cysteine, SAM and Taurine Metabolism				0.20274	2.62806e-07	0.801478	0.51 (0.44,0.57)
825	Fats and Oils	Olive oil	X42989	N-methyltaurine	Amino Acid	Methionine, Cysteine, SAM and Taurine Metabolism	0.24459	4.33351e-10	0.803803				0.51 (0.44,0.57)
826	Fats and Oils	Olive oil	X62716	X - 25419			0.244706	4.24993e-10	0.791038				0.55 (0.49,0.61)
827	Fats and Oils	Olive oil	X47830	X - 17733			-0.212755	6.35582e-08	0.775187				0.50 (0.44,0.57)
828	Fats and Oils	Olive oil	X62286	delta-CEHC glucuronide*	Cofactors and Vitamins	Tocopherol Metabolism	-0.210431	8.89027e-08	0.772939				0.48 (0.42,0.55)
829	Miscellaneous	French fries	X63264	pentose acid*	Partially Characterized Molecules	Partially Characterized Molecules	-0.273849	2.27826e-12	0.849146				0.57 (0.50,0.62)
830	Miscellaneous	French fries	X21156	abscisate	Xenobiotics	Food Component/Plant	-0.280418	6.40352e-13	0.847203				0.47 (0.40,0.54)
831	Miscellaneous	French fries	X35320	catechol sulfate	Xenobiotics	Benzoate Metabolism	-0.23953	1.00602e-09	0.843812				0.71 (0.66,0.75)
832	Miscellaneous	French fries	X49879	X - 23970			-0.213963	5.32979e-08	0.841145				0.52 (0.46,0.59)
833	Miscellaneous	French fries	X49534	X - 23657			0.244726	4.23571e-10	0.840954				0.51 (0.45,0.58)
834	Miscellaneous	French fries	X49459	X - 23583			0.21171	7.39448e-08	0.840078	0.208551	1.16314e-07	0.756554	0.27 (0.20,0.36)
835	Miscellaneous	French fries	X61893	glucuronide of C10H14O2 (1)*	Partially Characterized Molecules	Partially Characterized Molecules	0.226926	7.5541e-09	0.839849				0.42 (0.35,0.50)
836	Miscellaneous	French fries	X47917	X - 12306			-0.24181	6.89946e-10	0.836648				0.66 (0.61,0.71)
837	Miscellaneous	French fries	X47936	X - 12726			-0.235411	1.96914e-09	0.835848				0.49 (0.43,0.56)
838	Miscellaneous	French fries	X48026	X - 17686			-0.231025	3.97147e-09	0.83562				0.55 (0.48,0.61)
839	Miscellaneous	French fries	X62143	glutamine conjugate of C8H12O2 (2)*	Partially Characterized Molecules	Partially Characterized Molecules	0.250089	1.69816e-10	0.834515				0.45 (0.38,0.52)
840	Miscellaneous	French fries	X62286	delta-CEHC glucuronide*	Cofactors and Vitamins	Tocopherol Metabolism	0.253081	1.01035e-10	0.832266				0.48 (0.42,0.55)
841	Miscellaneous	French fries	X46590	X - 07765			0.237853	1.32434e-09	0.831809				0.40 (0.33,0.47)
842	Miscellaneous	French fries	X48736	3,4-dihydroxyphenylacetate sulfate	Amino Acid	Tyrosine Metabolism	-0.249077	2.02113e-10	0.829942				0.54 (0.48,0.61)
843	Miscellaneous	French fries	X52536	X - 24340			0.214003	5.29904e-08	0.826322				0.50 (0.44,0.57)
844	Miscellaneous	French fries	X63648	carnitine of C10H14O2 (2)*	Partially Characterized Molecules	Partially Characterized Molecules	0.203701	2.30028e-07	0.826246				0.39 (0.32,0.47)
845	Miscellaneous	French fries	X49557	X - 23680			0.228063	6.32802e-09	0.825293				0.56 (0.50,0.62)
846	Miscellaneous	French fries	X47961	X - 13693			0.235099	2.07098e-09	0.825293				0.47 (0.40,0.54)
847	Miscellaneous	French fries	X47394	X - 22148			0.214321	5.05797e-08	0.823807				0.34 (0.27,0.42)
848	Miscellaneous	French fries	X54695	X - 24757			-0.219789	2.24788e-08	0.822855				0.64 (0.59,0.69)
849	Miscellaneous	French fries	X62142	glutamine conjugate of C8H12O2 (1)*	Partially Characterized Molecules	Partially Characterized Molecules	0.206933	1.46296e-07	0.817139				0.48 (0.42,0.55)
850	Miscellaneous	French fries	X61891	glucuronide of C10H18O2 (11)*	Partially Characterized Molecules	Partially Characterized Molecules	0.214808	4.70933e-08	0.816148				0.50 (0.43,0.56)
851	Miscellaneous	Chips	X62143	glutamine conjugate of C8H12O2 (2)*	Partially Characterized Molecules	Partially Characterized Molecules	0.253641	9.16072e-11	0.804679	0.251023	1.44515e-10	0.764822	0.45 (0.38,0.52)
852	Miscellaneous	Chips	X61893	glucuronide of C10H14O2 (1)*	Partially Characterized Molecules	Partially Characterized Molecules	0.279986	6.96864e-13	0.799345				0.42 (0.35,0.50)
853	Miscellaneous	Chips	X49879	X - 23970			-0.203695	2.30222e-07	0.794848				0.52 (0.46,0.59)
854	Miscellaneous	Chips	X61891	glucuronide of C10H18O2 (11)*	Partially Characterized Molecules	Partially Characterized Molecules	0.238993	1.09892e-09	0.792486				0.50 (0.43,0.56)
855	Miscellaneous	Chips	X61965	glucuronide of C12H20O3 (2)*	Partially Characterized Molecules	Partially Characterized Molecules	0.214997	4.58079e-08	0.791571				0.35 (0.28,0.43)
856	Miscellaneous	Chips	X46590	X - 07765			0.270508	4.28859e-12	0.789971				0.40 (0.33,0.47)
857	Miscellaneous	Chips	X62464	X - 25247			0.21135	7.78913e-08	0.789552				0.30 (0.23,0.39)
858	Miscellaneous	Chips	X63647	carnitine of C10H14O2 (1)*	Partially Characterized Molecules	Partially Characterized Molecules	0.201951	2.92996e-07	0.786465				0.44 (0.37,0.51)
859	Miscellaneous	Chips	X62286	delta-CEHC glucuronide*	Cofactors and Vitamins	Tocopherol Metabolism	0.242359	6.29729e-10	0.786161				0.48 (0.42,0.55)
860	Miscellaneous	Chips	X49557	X - 23680			0.210701	8.55249e-08	0.784027				0.56 (0.50,0.62)
861	Miscellaneous	Chips	X63648	carnitine of C10H14O2 (2)*	Partially Characterized Molecules	Partially Characterized Molecules	0.217951	2.95968e-08	0.783989				0.39 (0.32,0.47)
862	Miscellaneous	Chips	X47961	X - 13693			0.201171	3.26174e-07	0.781398	0.206437	1.56889e-07	0.739026	0.47 (0.40,0.54)
863	Miscellaneous	Chips	X62146	glycine conjugate of C10H14O2 (1)*	Partially Characterized Molecules	Partially Characterized Molecules	0.202464	2.72987e-07	0.779264				0.55 (0.49,0.61)
864	Miscellaneous	Chips	X52559	X - 24363			0.208369	1.19359e-07	0.778197				0.56 (0.50,0.62)
865	Miscellaneous	Chips	X46265	X - 15486			0.202565	2.69235e-07	0.777892				0.50 (0.43,0.56)
866	Miscellaneous	Chips	X52644	X - 24415			0.208443	1.18123e-07	0.777168				0.47 (0.40,0.54)
867	Miscellaneous	Chips	X52536	X - 24340			0.209889	9.60953e-08	0.775492				0.50 (0.44,0.57)
868	Miscellaneous	Chips	X62140	glutamine conjugate of C8H12O4 (1)*	Partially Characterized Molecules	Partially Characterized Molecules	0.211568	7.54714e-08	0.763641				0.44 (0.37,0.51)
869	Miscellaneous	Chips	X62142	glutamine conjugate of C8H12O2 (1)*	Partially Characterized Molecules	Partially Characterized Molecules				0.213966	5.3275e-08	0.741693	0.48 (0.42,0.55)
870	Miscellaneous	Chips	X61961	glucuronide of C8H14O2 (6)*	Partially Characterized Molecules	Partially Characterized Molecules				0.204077	2.1832e-07	0.738493	0.48 (0.41,0.55)
871	Miscellaneous	Chocolate candies	X47946	X - 12823			0.378543	4.94329e-23	0.846632	0.295301	3.18097e-14	0.828647	0.40 (0.33,0.48)
872	Miscellaneous	Chocolate candies	X32445	3-methylxanthine	Xenobiotics	Xanthine Metabolism	0.318662	1.98138e-16	0.826932	0.269729	4.96383e-12	0.818778	0.60 (0.54,0.66)
873	Miscellaneous	Chocolate candies	X39598	7-methylurate	Xenobiotics	Xanthine Metabolism	0.319875	1.50322e-16	0.825674	0.282884	3.94224e-13	0.823312	0.62 (0.56,0.67)
874	Miscellaneous	Chocolate candies	X47346	X - 18410			0.308794	1.78983e-15	0.824417	0.275386	1.69814e-12	0.830285	0.49 (0.42,0.55)
875	Miscellaneous	Chocolate candies	X48252	3-methylurate*	Xenobiotics	Xanthine Metabolism	0.309293	1.60438e-15	0.822702	0.263998	1.43458e-11	0.81893	0.60 (0.55,0.66)
876	Miscellaneous	Chocolate candies	X34390	7-methylxanthine	Xenobiotics	Xanthine Metabolism	0.314139	5.489e-16	0.821407	0.271871	3.31684e-12	0.821559	0.59 (0.53,0.65)
877	Miscellaneous	Chocolate candies	X18392	theobromine	Xenobiotics	Xanthine Metabolism	0.304861	4.2056e-15	0.819463	0.274982	1.8349e-12	0.817444	0.58 (0.52,0.64)
878	Miscellaneous	Chocolate candies	X34399	3,7-dimethylurate	Xenobiotics	Xanthine Metabolism	0.305427	3.7218e-15	0.817368	0.271961	3.26067e-12	0.81752	0.56 (0.50,0.62)
879	Miscellaneous	Chocolate candies	X46645	X - 13728			0.265399	1.10933e-11	0.809671				0.65 (0.60,0.70)
880	Miscellaneous	Chocolate candies	X47945	X - 12821			0.248974	2.0572e-10	0.804717				0.37 (0.29,0.45)
881	Miscellaneous	Chocolate candies	X47941	X - 12813			0.208826	1.11843e-07	0.792219				0.34 (0.26,0.42)
882	Miscellaneous	Chocolate candies	X53265	X - 12811			0.212865	6.25488e-08	0.786389				0.40 (0.32,0.47)
883	Miscellaneous	Dark chocolate	X47946	X - 12823			0.324612	5.05034e-17	0.7934	0.251378	1.35893e-10	0.686176	0.40 (0.33,0.48)
884	Miscellaneous	Dark chocolate	X18392	theobromine	Xenobiotics	Xanthine Metabolism	0.291675	6.71989e-14	0.788752	0.232038	3.38136e-09	0.705571	0.58 (0.52,0.64)
885	Miscellaneous	Dark chocolate	X34399	3,7-dimethylurate	Xenobiotics	Xanthine Metabolism	0.297454	2.02987e-14	0.787799	0.221424	1.75663e-08	0.692615	0.56 (0.50,0.62)
886	Miscellaneous	Dark chocolate	X39598	7-methylurate	Xenobiotics	Xanthine Metabolism	0.290325	8.85407e-14	0.78536	0.229366	5.15954e-09	0.698712	0.62 (0.56,0.67)
887	Miscellaneous	Dark chocolate	X47945	X - 12821			0.257739	4.44216e-11	0.784332	0.221237	1.80713e-08	0.700312	0.37 (0.29,0.45)
888	Miscellaneous	Dark chocolate	X32445	3-methylxanthine	Xenobiotics	Xanthine Metabolism	0.298791	1.53286e-14	0.78376	0.23027	4.475e-09	0.704085	0.60 (0.54,0.66)
889	Miscellaneous	Dark chocolate	X47941	X - 12813			0.242379	6.27564e-10	0.782769	0.224914	1.03104e-08	0.700846	0.34 (0.26,0.42)
890	Miscellaneous	Dark chocolate	X46645	X - 13728			0.234239	2.37856e-09	0.781741				0.65 (0.60,0.70)
891	Miscellaneous	Dark chocolate	X34390	7-methylxanthine	Xenobiotics	Xanthine Metabolism	0.293723	4.40988e-14	0.781398	0.225301	9.71497e-09	0.696312	0.59 (0.53,0.65)
892	Miscellaneous	Dark chocolate	X47346	X - 18410			0.246582	3.09475e-10	0.780636	0.208805	1.12182e-07	0.683128	0.49 (0.42,0.55)
893	Miscellaneous	Dark chocolate	X48252	3-methylurate*	Xenobiotics	Xanthine Metabolism	0.300518	1.06437e-14	0.778006	0.218532	2.71396e-08	0.69494	0.60 (0.55,0.66)
894	Miscellaneous	Dark chocolate	X53265	X - 12811			0.219027	2.52025e-08	0.775072	0.207677	1.31688e-07	0.695549	0.40 (0.32,0.47)
895	Miscellaneous	Desserts	X52536	X - 24340			0.21106	8.121e-08	0.802736				0.50 (0.44,0.57)
896	Miscellaneous	Desserts	X55012	3,4-methylene heptanoylglycine	Lipid	Fatty Acid Metabolism (Acyl Glycine)	0.207647	1.32236e-07	0.80144				0.56 (0.50,0.62)
897	Miscellaneous	Bars	X47992	X - 16649			0.214092	5.23021e-08	0.808871				0.53 (0.46,0.59)
898	Miscellaneous	Bars	X36649	sucralose	Xenobiotics	Food Component/Plant	0.207187	1.41138e-07	0.801097				0.50 (0.43,0.56)
899	Miscellaneous	Bars	X35632	2-(4-hydroxyphenyl)propionate	Xenobiotics	Benzoate Metabolism	0.208772	1.12706e-07	0.797439				0.36 (0.29,0.44)
900	Miscellaneous	Soy sauce	X46488	X - 11847						0.219201	2.45543e-08	0.671696	0.60 (0.54,0.66)
901	Miscellaneous	Soy sauce	X46607	X - 11849						0.203098	2.50093e-07	0.663199	0.63 (0.58,0.69)
902	Miscellaneous	Artificial sweeteners	X48569	acesulfame	Xenobiotics	Food Component/Plant	0.214787	4.72424e-08	0.754992	0.247203	2.78434e-10	0.730948	0.49 (0.43,0.56)
903	Miscellaneous	Artificial sweeteners	X36649	sucralose	Xenobiotics	Food Component/Plant	0.313832	5.87815e-16	0.750457	0.346238	2.70563e-19	0.774653	0.50 (0.43,0.56)
904	Miscellaneous	Artificial sweeteners	X63555	X - 25785			0.231454	3.71023e-09	0.724242				0.48 (0.41,0.55)
905	Miscellaneous	Artificial sweeteners	X21151	saccharin	Xenobiotics	Food Component/Plant	0.258681	3.7543e-11	0.713306	0.264432	1.32506e-11	0.695245	0.60 (0.54,0.65)
906	Miscellaneous	Artificial sweeteners	X20699	erythritol	Xenobiotics	Food Component/Plant	0.2293	5.21332e-09	0.669944	0.300234	1.13032e-14	0.65775	0.55 (0.48,0.61)
907	Alcohol	Total alcohol	X39603	ethyl glucuronide	Xenobiotics	Chemical	0.651454	5.83732e-78	0.985597	0.589526	1.08495e-60	0.941625	0.63 (0.57,0.68)
908	Alcohol	Total alcohol	X63152	ethyl alpha-glucopyranoside	Xenobiotics	Food Component/Plant	0.570584	4.00545e-56	0.967688	0.482816	2.15176e-38	0.896548	0.53 (0.46,0.59)
909	Alcohol	Total alcohol	X38276	2,3-dihydroxyisovalerate	Xenobiotics	Food Component/Plant	0.437181	5.03159e-31	0.920287	0.420804	1.21665e-28	0.855891	0.46 (0.39,0.53)
910	Alcohol	Total alcohol	X40104	X - 17306			0.473738	7.73829e-37	0.920248	0.443871	4.89689e-32	0.859625	0.57 (0.51,0.63)
911	Alcohol	Total alcohol	X63069	2,3-dihydroxy-3-methylvalerate	Amino Acid	Leucine, Isoleucine and Valine Metabolism	0.432609	2.40059e-30	0.91438	0.408639	5.92658e-27	0.858482	0.42 (0.35,0.50)
912	Alcohol	Total alcohol	X48187	N-acetyltaurine	Amino Acid	Methionine, Cysteine, SAM and Taurine Metabolism	0.386228	5.07418e-24	0.904054	0.365887	1.5062e-21	0.858558	0.63 (0.58,0.69)
913	Alcohol	Total alcohol	X63426	3-methylbutanol sulfate	Xenobiotics	Chemical	0.378932	4.09557e-23	0.880697	0.375775	9.94827e-23	0.832343	0.51 (0.44,0.57)
914	Alcohol	Total alcohol	X47979	X - 13847			0.303122	5.81909e-15	0.863855	0.308112	1.97483e-15	0.82274	0.58 (0.52,0.63)
915	Alcohol	Total alcohol	X48999	X - 23299			0.281889	4.59962e-13	0.857263	0.293139	4.75231e-14	0.812795	0.53 (0.47,0.59)
916	Alcohol	Total alcohol	X37069	N-methylalanine	Amino Acid	Alanine and Aspartate Metabolism	0.335438	3.65236e-18	0.856767	0.311468	9.43563e-16	0.818892	0.40 (0.33,0.48)
917	Alcohol	Total alcohol	X20676	maleate	Lipid	Fatty Acid, Dicarboxylate	0.332592	7.25112e-18	0.856653	0.267051	7.87338e-12	0.806584	0.70 (0.65,0.74)
918	Alcohol	Total alcohol	X49289	X - 23429			0.28183	4.65335e-13	0.854367	0.284801	2.58059e-13	0.80788	0.40 (0.33,0.48)
919	Alcohol	Total alcohol	X18394	theophylline	Xenobiotics	Xanthine Metabolism	0.361748	4.56905e-21	0.852004	0.266961	8.00605e-12	0.823198	0.76 (0.72,0.79)
920	Alcohol	Total alcohol	X569	caffeine	Xenobiotics	Xanthine Metabolism	0.355152	2.59124e-20	0.850556	0.261902	2.02655e-11	0.817368	0.76 (0.73,0.80)
921	Alcohol	Total alcohol	X15667	2-isopropylmalate	Xenobiotics	Food Component/Plant	0.289919	9.19665e-14	0.849718	0.276251	1.38116e-12	0.809861	0.43 (0.36,0.51)
922	Alcohol	Total alcohol	X52790	X - 24473			0.265414	1.06587e-11	0.846975	0.24451	4.25613e-10	0.803269	0.54 (0.48,0.60)
923	Alcohol	Total alcohol	X46818	ethyl pyruvate	Xenobiotics	Food Component/Plant	0.290949	7.45238e-14	0.846365	0.260126	2.79474e-11	0.806165	0.38 (0.31,0.46)
924	Alcohol	Total alcohol	X18254	paraxanthine	Xenobiotics	Xanthine Metabolism	0.345828	2.81186e-19	0.845946	0.254201	8.02526e-11	0.816758	0.74 (0.70,0.78)
925	Alcohol	Total alcohol	X63264	pentose acid*	Partially Characterized Molecules	Partially Characterized Molecules	0.249426	1.84219e-10	0.844117	0.268451	6.0667e-12	0.825979	0.57 (0.50,0.62)
926	Alcohol	Total alcohol	X52636	X - 24422			0.287761	1.42465e-13	0.843355	0.263579	1.49278e-11	0.797478	0.57 (0.51,0.63)
927	Alcohol	Total alcohol	X48409	3-hydroxycinnamate sulfate	Xenobiotics	Food Component/Plant	0.32459	4.79766e-17	0.843202	0.258701	3.61093e-11	0.801326	0.66 (0.61,0.71)
928	Alcohol	Total alcohol	X18493	mesaconate (methylfumarate)	Energy	TCA Cycle	0.291402	6.79184e-14	0.842859	0.252555	1.07077e-10	0.797706	0.65 (0.59,0.70)
929	Alcohol	Total alcohol	X34404	1,3,7-trimethylurate	Xenobiotics	Xanthine Metabolism	0.343967	4.48293e-19	0.842326	0.248624	2.11429e-10	0.808375	0.76 (0.72,0.79)
930	Alcohol	Total alcohol	X62064	3-hydroxybutyroylglycine	Lipid	Fatty Acid Metabolism (Acyl Glycine)	0.260419	2.65098e-11	0.84103	0.224198	1.12088e-08	0.793134	0.72 (0.68,0.76)
931	Alcohol	Total alcohol	X61879	glucuronide of C19H28O4 (1)*	Partially Characterized Molecules	Partially Characterized Molecules	0.31148	9.41185e-16	0.839925	0.246152	3.22375e-10	0.796601	0.83 (0.79,0.85)
932	Alcohol	Total alcohol	X49816	X - 23908			0.258052	4.05582e-11	0.839659	0.267058	7.86373e-12	0.801631	0.43 (0.36,0.50)
933	Alcohol	Total alcohol	X62840	cyclo(pro-sulfo-tyr)*	Peptide	Dipeptide	0.319756	1.46236e-16	0.839354	0.297325	1.98961e-14	0.82274	0.57 (0.51,0.63)
934	Alcohol	Total alcohol	X18349	indolelactate	Amino Acid	Tryptophan Metabolism	0.216277	3.70135e-08	0.837639	0.213171	5.84086e-08	0.800488	0.79 (0.76,0.82)
935	Alcohol	Total alcohol	X39601	homocitrate	Xenobiotics	Food Component/Plant	0.252738	1.03722e-10	0.837029	0.231108	3.81058e-09	0.798849	0.50 (0.44,0.57)
936	Alcohol	Total alcohol	X47076	citraconate/glutaconate	Energy	TCA Cycle	0.307613	2.20232e-15	0.837029	0.237521	1.35706e-09	0.790847	0.77 (0.73,0.81)
937	Alcohol	Total alcohol	X34389	1-methylxanthine	Xenobiotics	Xanthine Metabolism	0.319907	1.41264e-16	0.836877	0.225349	9.38825e-09	0.798201	0.80 (0.76,0.83)
938	Alcohol	Total alcohol	X54839	X - 24811			0.314377	4.93683e-16	0.836686	0.253297	9.40556e-11	0.797363	0.83 (0.81,0.86)
939	Alcohol	Total alcohol	X34400	1,7-dimethylurate	Xenobiotics	Xanthine Metabolism	0.322867	7.15382e-17	0.836115	0.226989	7.27974e-09	0.805327	0.74 (0.70,0.78)
940	Alcohol	Total alcohol	X63680	glutamine conjugate of C10H16O2 (1)*			0.267917	6.70202e-12	0.836077	0.235835	1.7855e-09	0.785284	0.44 (0.37,0.51)
941	Alcohol	Total alcohol	X48041	X - 18240			0.297741	1.82354e-14	0.83421	0.211707	7.22454e-08	0.789781	0.54 (0.47,0.60)
942	Alcohol	Total alcohol	X18335	quinate	Xenobiotics	Food Component/Plant	0.3009	9.35219e-15	0.833067	0.249641	1.7751e-10	0.802393	0.82 (0.79,0.85)
943	Alcohol	Total alcohol	X32401	trigonelline (N'-methylnicotinate)	Cofactors and Vitamins	Nicotinate and Nicotinamide Metabolism	0.284834	2.56409e-13	0.833029	0.239481	9.83931e-10	0.800564	0.74 (0.69,0.77)
944	Alcohol	Total alcohol	X52539	X - 24343			0.262933	1.67986e-11	0.832838	0.258268	3.90203e-11	0.795458	0.63 (0.57,0.68)
945	Alcohol	Total alcohol	X63236	3-hydroxypyridine glucuronide	Xenobiotics	Chemical	0.282914	3.75594e-13	0.832305	0.234862	2.08978e-09	0.790962	0.77 (0.73,0.80)
946	Alcohol	Total alcohol	X47984	X - 14082			0.277599	1.06413e-12	0.83219	0.202268	2.74487e-07	0.790581	0.70 (0.65,0.74)
947	Alcohol	Total alcohol	X49378	X - 23502			0.233523	2.59225e-09	0.831923	0.238956	1.07277e-09	0.803955	0.46 (0.39,0.53)
948	Alcohol	Total alcohol	X49031	X - 23331			0.234036	2.38714e-09	0.831657	0.241142	7.47553e-10	0.814586	0.44 (0.37,0.51)
949	Alcohol	Total alcohol	X47905	X - 12026			-0.248269	2.24695e-10	0.831504	-0.252154	1.14834e-10	0.81611	0.60 (0.54,0.65)
950	Alcohol	Total alcohol	X47940	X - 12738			0.295603	2.8518e-14	0.830437	0.220835	1.87156e-08	0.786847	0.72 (0.67,0.76)
951	Alcohol	Total alcohol	X22158	citramalate	Amino Acid	Glutamate Metabolism	0.271276	3.5693e-12	0.82918	0.223948	1.16467e-08	0.790504	0.61 (0.55,0.66)
952	Alcohol	Total alcohol	X62291	glucuronide of piperine metabolite C17H21NO3 (4)*	Xenobiotics	Food Component/Plant	0.22636	8.02741e-09	0.828685				0.59 (0.53,0.64)
953	Alcohol	Total alcohol	X63399	feruloylquinate (1)	Xenobiotics	Food Component/Plant	0.277833	1.01709e-12	0.82838	0.224802	1.0214e-08	0.784141	0.74 (0.70,0.78)
954	Alcohol	Total alcohol	X54823	X - 24795			0.291669	6.42998e-14	0.827923	0.246866	2.8555e-10	0.793629	0.68 (0.63,0.73)
955	Alcohol	Total alcohol	X63395	X - 25668			0.275674	1.54325e-12	0.827351				0.64 (0.58,0.69)
956	Alcohol	Total alcohol	X48775	X - 23161			0.282547	4.0388e-13	0.826703	0.238041	1.24646e-09	0.802393	0.75 (0.71,0.79)
957	Alcohol	Total alcohol	X61785	butenoylglycine	Lipid	Fatty Acid Metabolism (Acyl Glycine)	0.213645	5.45024e-08	0.826665				0.74 (0.70,0.78)
958	Alcohol	Total alcohol	X48448	3-hydroxypyridine sulfate	Xenobiotics	Chemical	0.281388	5.0769e-13	0.82636	0.240017	9.00572e-10	0.792981	0.80 (0.77,0.83)
959	Alcohol	Total alcohol	X36845	o-cresol sulfate	Xenobiotics	Benzoate Metabolism	0.262785	1.72578e-11	0.826208	0.254611	7.46697e-11	0.798811	0.45 (0.38,0.52)
960	Alcohol	Total alcohol	X40473	hydantoin-5-propionate	Amino Acid	Histidine Metabolism	-0.245635	3.51915e-10	0.825941	-0.266623	8.52397e-12	0.804146	0.61 (0.55,0.66)
961	Alcohol	Total alcohol	X62872	cyclo(pro-tyr) (D,L)*	Peptide	Dipeptide	0.289407	1.02045e-13	0.825255	0.257401	4.555e-11	0.791571	0.75 (0.71,0.79)
962	Alcohol	Total alcohol	X54929	coumaroylquinate (4)	Xenobiotics	Food Component/Plant	0.264951	1.1606e-11	0.825179				0.64 (0.58,0.69)
963	Alcohol	Total alcohol	X31536	N-(2-furoyl)glycine	Xenobiotics	Food Component/Plant	0.275015	1.75155e-12	0.825141	0.214141	5.06896e-08	0.783227	0.74 (0.70,0.78)
964	Alcohol	Total alcohol	X52540	X - 24344			0.256684	5.17509e-11	0.82476	0.243308	5.20865e-10	0.794696	0.54 (0.47,0.60)
965	Alcohol	Total alcohol	X62796	3-ethylcatechol sulfate (1)	Xenobiotics	Food Component/Plant	0.255916	5.93035e-11	0.824531	0.262746	1.73817e-11	0.803803	0.49 (0.43,0.56)
966	Alcohol	Total alcohol	X46630	X - 12816			0.274407	1.96799e-12	0.824493	0.250138	1.62923e-10	0.791724	0.90 (0.89,0.92)
967	Alcohol	Total alcohol	X63393	X - 25666			0.281225	5.24226e-13	0.824112	0.210688	8.36978e-08	0.780864	0.72 (0.67,0.76)
968	Alcohol	Total alcohol	X63657	glutamine conjugate of C6H10O2 (1)*	Partially Characterized Molecules	Partially Characterized Molecules	0.203089	2.45004e-07	0.823579				0.63 (0.57,0.68)
969	Alcohol	Total alcohol	X63227	3-hydroxy-2-methylpyridine sulfate	Xenobiotics	Chemical	0.260886	2.43675e-11	0.822817	0.23783	1.29034e-09	0.788904	0.74 (0.70,0.78)
970	Alcohol	Total alcohol	X63400	feruloylquinate (2)	Xenobiotics	Food Component/Plant	0.255947	5.89762e-11	0.822817				0.60 (0.55,0.66)
971	Alcohol	Total alcohol	X47936	X - 12726			0.23574	1.81327e-09	0.822398	0.261171	2.31388e-11	0.814815	0.49 (0.43,0.56)
972	Alcohol	Total alcohol	X63850	2-pentenoylglycine			0.204332	2.06096e-07	0.82194	0.214316	4.9406e-08	0.782655	0.75 (0.71,0.79)
973	Alcohol	Total alcohol	X47974	X - 13838			0.268178	6.3839e-12	0.821864	0.211847	7.07923e-08	0.785284	0.69 (0.64,0.74)
974	Alcohol	Total alcohol	X542	3-hydroxybutyrate (BHBA)	Lipid	Ketone Bodies	0.207947	1.2388e-07	0.821712				0.55 (0.49,0.61)
975	Alcohol	Total alcohol	X48885	arabitol/xylitol	Carbohydrate	Pentose Metabolism	0.246902	2.83813e-10	0.821635	0.212571	6.37309e-08	0.7934	0.59 (0.53,0.64)
976	Alcohol	Total alcohol	X61771	2-furoylcarnitine	Xenobiotics	Food Component/Plant	0.266154	9.29642e-12	0.821102				0.73 (0.68,0.77)
977	Alcohol	Total alcohol	X63403	feruloylquinate (5)	Xenobiotics	Food Component/Plant	0.274481	1.94039e-12	0.820645				0.66 (0.60,0.70)
978	Alcohol	Total alcohol	X34401	5-acetylamino-6-formylamino-3-methyluracil	Xenobiotics	Xanthine Metabolism	0.274111	2.08267e-12	0.820492	0.211299	7.66368e-08	0.78437	0.69 (0.64,0.74)
979	Alcohol	Total alcohol	X54927	coumaroylquinate (2)	Xenobiotics	Food Component/Plant	0.252293	1.12093e-10	0.820073				0.63 (0.58,0.68)
980	Alcohol	Total alcohol	X63402	feruloylquinate (4)	Xenobiotics	Food Component/Plant	0.250924	1.42192e-10	0.819845				0.73 (0.69,0.77)
981	Alcohol	Total alcohol	X46165	3-methyl catechol sulfate (1)	Xenobiotics	Benzoate Metabolism	0.249454	1.83315e-10	0.819692	0.22103	1.81727e-08	0.787647	0.56 (0.50,0.62)
982	Alcohol	Total alcohol	X34395	1-methylurate	Xenobiotics	Xanthine Metabolism	0.271068	3.71233e-12	0.819616	0.202533	2.64629e-07	0.787723	0.79 (0.75,0.82)
983	Alcohol	Total alcohol	X31934	2-hydroxyadipate	Lipid	Fatty Acid, Dicarboxylate	0.221647	1.65489e-08	0.819349				0.46 (0.39,0.53)
984	Alcohol	Total alcohol	X47999	X - 17349			0.230709	4.05911e-09	0.819349				0.54 (0.48,0.61)
985	Alcohol	Total alcohol	X34424	5-acetylamino-6-amino-3-methyluracil	Xenobiotics	Xanthine Metabolism	0.271633	3.33634e-12	0.819349				0.76 (0.72,0.80)
986	Alcohol	Total alcohol	X62950	2S,3R-dihydroxybutyrate	Lipid	Fatty Acid, Dihydroxy	0.239762	9.39343e-10	0.818435				0.50 (0.43,0.56)
987	Alcohol	Total alcohol	X49555	X - 23678			0.205489	1.75282e-07	0.818397				0.48 (0.41,0.55)
988	Alcohol	Total alcohol	X63659	glutamine conjugate of C9H16O2 (1)*	Partially Characterized Molecules	Partially Characterized Molecules	0.227721	6.49469e-09	0.818358				0.52 (0.46,0.59)
989	Alcohol	Total alcohol	X62297	sulfate of piperine metabolite C18H21NO3 (1)*	Xenobiotics	Food Component/Plant	0.211403	7.54881e-08	0.817558				0.60 (0.54,0.66)
990	Alcohol	Total alcohol	X21169	3-hydroxypyridine	Xenobiotics	Chemical	0.266734	8.35053e-12	0.81752	0.238302	1.19424e-09	0.792105	0.76 (0.72,0.80)
991	Alcohol	Total alcohol	X46164	3-methyl catechol sulfate (2)	Xenobiotics	Benzoate Metabolism	0.247727	2.46542e-10	0.81733	0.216938	3.35597e-08	0.784903	0.55 (0.48,0.61)
992	Alcohol	Total alcohol	X47937	X - 12730			0.223425	1.2619e-08	0.817139	0.219379	2.33087e-08	0.787037	0.75 (0.71,0.79)
993	Alcohol	Total alcohol	X47201	X - 12680			-0.220725	1.9028e-08	0.817063				0.33 (0.26,0.42)
994	Alcohol	Total alcohol	X33013	nicotinamide riboside	Cofactors and Vitamins	Nicotinate and Nicotinamide Metabolism	0.214969	4.4891e-08	0.816872	0.20228	2.74038e-07	0.790581	0.63 (0.57,0.68)
995	Alcohol	Total alcohol	X63401	feruloylquinate (3)	Xenobiotics	Food Component/Plant	0.247615	2.51291e-10	0.816834	0.205373	1.78156e-07	0.784598	0.71 (0.67,0.76)
996	Alcohol	Total alcohol	X62292	glucuronide of piperine metabolite C17H21NO3 (5)*	Xenobiotics	Food Component/Plant	0.21266	6.29115e-08	0.81672				0.46 (0.39,0.53)
997	Alcohol	Total alcohol	X32391	1,3-dimethylurate	Xenobiotics	Xanthine Metabolism	0.279564	7.26045e-13	0.815539	0.200739	3.38743e-07	0.784789	0.67 (0.62,0.72)
998	Alcohol	Total alcohol	X61858	ribulonate/xylulonate/lyxonate*	Carbohydrate	Pentose Metabolism	0.210835	8.1935e-08	0.815501				0.40 (0.32,0.47)
999	Alcohol	Total alcohol	X62934	X - 25500			0.237722	1.31321e-09	0.815272	0.208726	1.10874e-07	0.777587	0.63 (0.57,0.68)
1000	Alcohol	Total alcohol	X63072	4-ethylcatechol sulfate	Xenobiotics	Benzoate Metabolism	0.244435	4.31003e-10	0.814434	0.239325	1.00945e-09	0.787494	0.75 (0.71,0.78)
1001	Alcohol	Total alcohol	X42040	5-hydroxymethyl-2-furoic acid	Amino Acid	Tyrosine Metabolism	0.217443	3.11302e-08	0.812529				0.29 (0.21,0.38)
1002	Alcohol	Total alcohol	X48693	3-acetylphenol sulfate	Xenobiotics	Chemical	0.244713	4.11292e-10	0.812414	0.207238	1.36983e-07	0.782388	0.67 (0.62,0.72)
1003	Alcohol	Total alcohol	X62298	sulfate of piperine metabolite C18H21NO3 (2)*	Xenobiotics	Food Component/Plant	0.200695	3.4078e-07	0.812262				0.46 (0.39,0.53)
1004	Alcohol	Total alcohol	X46512	X - 21467			-0.221332	1.736e-08	0.812186				0.80 (0.76,0.83)
1005	Alcohol	Total alcohol	X47820	X - 17335			0.200472	3.51391e-07	0.812186				0.38 (0.31,0.46)
1006	Alcohol	Total alcohol	X52908	X - 24587			0.217698	2.99696e-08	0.812186				0.41 (0.33,0.48)
1007	Alcohol	Total alcohol	X62108	resveratrol sulfate (1)*	Xenobiotics	Food Component/Plant	0.216432	3.61731e-08	0.811309	0.221672	1.64857e-08	0.781245	0.62 (0.57,0.67)
1008	Alcohol	Total alcohol	X62286	delta-CEHC glucuronide*	Cofactors and Vitamins	Tocopherol Metabolism	-0.205254	1.81155e-07	0.811081				0.48 (0.42,0.55)
1009	Alcohol	Total alcohol	X45415	3-(3-hydroxyphenyl)propionate sulfate	Xenobiotics	Benzoate Metabolism	0.230906	3.93465e-09	0.810014	0.203274	2.38793e-07	0.796334	0.60 (0.54,0.65)
1010	Alcohol	Total alcohol	X39581	m-tyramine	Amino Acid	Tyrosine Metabolism	0.209474	9.96375e-08	0.809976				0.73 (0.68,0.77)
1011	Alcohol	Total alcohol	X22112	3-hydroxymandelate	Xenobiotics	Benzoate Metabolism	0.258563	3.70119e-11	0.809747	0.208742	1.10618e-07	0.788447	0.47 (0.40,0.54)
1012	Alcohol	Total alcohol	X34120	chlorogenate	Xenobiotics	Food Component/Plant	0.203604	2.281e-07	0.809518				0.55 (0.49,0.61)
1013	Alcohol	Total alcohol	X52840	X - 24519			0.207358	1.34665e-07	0.809366				0.60 (0.54,0.66)
1014	Alcohol	Total alcohol	X62716	X - 25419			0.218824	2.5332e-08	0.80929				0.55 (0.49,0.61)
1015	Alcohol	Total alcohol	X62797	3-ethylcatechol sulfate (2)	Xenobiotics	Food Component/Plant	0.224467	1.07551e-08	0.808832	0.216557	3.55087e-08	0.781626	0.48 (0.41,0.55)
1016	Alcohol	Total alcohol	X49029	X - 23329			0.209994	9.24708e-08	0.808794	0.225687	8.90926e-09	0.802088	0.36 (0.28,0.44)
1017	Alcohol	Total alcohol	X42381	gamma-CEHC glucuronide*	Cofactors and Vitamins	Tocopherol Metabolism	-0.218001	2.86472e-08	0.808642				0.59 (0.54,0.65)
1018	Alcohol	Total alcohol	X62110	resveratrol disulfate (1)*	Xenobiotics	Food Component/Plant	0.203472	2.32312e-07	0.80807				0.54 (0.48,0.61)
1019	Alcohol	Total alcohol	X53243	catechol glucuronide	Amino Acid	Tyrosine Metabolism	0.221934	1.58439e-08	0.808032	0.201279	3.14568e-07	0.782693	0.69 (0.64,0.74)
1020	Alcohol	Total alcohol	X35320	catechol sulfate	Xenobiotics	Benzoate Metabolism	0.206303	1.56325e-07	0.807346	0.222864	1.37503e-08	0.798506	0.71 (0.66,0.75)
1021	Alcohol	Total alcohol	X48461	4'-hydroxypropiophenone sulfate	Xenobiotics	Chemical	0.201006	3.26557e-07	0.80628	0.231978	3.31831e-09	0.792715	0.57 (0.51,0.63)
1022	Alcohol	Total alcohol	X52529	X - 24333			0.206569	1.50564e-07	0.806127				0.48 (0.41,0.55)
1023	Alcohol	Total alcohol	X44876	gamma-CEHC	Cofactors and Vitamins	Tocopherol Metabolism	-0.200934	3.29817e-07	0.805098				0.45 (0.38,0.53)
1024	Alcohol	Total alcohol	X15745	methylsuccinate	Amino Acid	Leucine, Isoleucine and Valine Metabolism	0.201855	2.90586e-07	0.80506	0.202984	2.486e-07	0.794505	0.67 (0.61,0.71)
1025	Alcohol	Total alcohol	X49646	X - 23748			0.206043	1.62142e-07	0.804946	0.201657	2.98596e-07	0.790581	0.57 (0.51,0.63)
1026	Alcohol	Total alcohol	X21132	2,3-dihydroxypyridine	Xenobiotics	Food Component/Plant	0.226937	7.33903e-09	0.803955				0.73 (0.69,0.77)
1027	Alcohol	Total alcohol	X62871	5-hydroxymethyl-2-furoylcarnitine*	Xenobiotics	Food Component/Plant	0.215242	4.31227e-08	0.803574				0.53 (0.47,0.59)
1028	Alcohol	Total alcohol	X48590	X - 23048			0.201141	3.20559e-07	0.80346				0.58 (0.52,0.63)
1029	Alcohol	Total alcohol	X47922	X - 12543			0.201877	2.89694e-07	0.801593				0.63 (0.57,0.68)
1030	Alcohol	Total alcohol	X52818	X - 24499			0.204546	2.00028e-07	0.801021				0.61 (0.55,0.66)
1031	Alcohol	Total alcohol	X42989	N-methyltaurine	Amino Acid	Methionine, Cysteine, SAM and Taurine Metabolism	0.210984	8.0194e-08	0.800259				0.51 (0.44,0.57)
1032	Alcohol	Total alcohol	X20703	2,3-dimethylsuccinate	Amino Acid	Leucine, Isoleucine and Valine Metabolism	0.206875	1.442e-07	0.798773				0.36 (0.28,0.44)
1033	Alcohol	Total alcohol	X37077	cyclo(gly-pro)	Peptide	Dipeptide				0.262398	1.85181e-11	0.821178	0.36 (0.29,0.44)
1034	Alcohol	Total alcohol	X46111	guaiacol sulfate	Xenobiotics	Benzoate Metabolism				0.21591	3.90765e-08	0.799307	0.73 (0.68,0.77)
1035	Alcohol	Total alcohol	X37253	2-hydroxyglutarate	Lipid	Fatty Acid, Dicarboxylate				0.226589	7.74687e-09	0.796449	0.59 (0.53,0.65)
1036	Alcohol	Total alcohol	X15336	tartarate	Xenobiotics	Food Component/Plant				0.238426	1.17017e-09	0.795458	0.35 (0.28,0.44)
1037	Alcohol	Total alcohol	X46607	X - 11849						0.208226	1.19052e-07	0.793286	0.63 (0.58,0.69)
1038	Alcohol	Total alcohol	X38637	cinnamoylglycine	Xenobiotics	Food Component/Plant				0.215221	4.32547e-08	0.790733	0.80 (0.76,0.83)
1039	Alcohol	Total alcohol	X36847	2-ethylphenylsulfate	Xenobiotics	Benzoate Metabolism				0.219582	2.26064e-08	0.786961	0.26 (0.18,0.35)
1040	Alcohol	Total alcohol	X1598	tigloylglycine	Amino Acid	Leucine, Isoleucine and Valine Metabolism				0.203572	2.29124e-07	0.78517	0.79 (0.76,0.82)
1041	Alcohol	Total alcohol	X62531	2,3-dimethylphenol sulfate	Xenobiotics	Chemical				0.218505	2.65696e-08	0.783265	0.42 (0.35,0.50)
1042	Alcohol	Total alcohol	X37091	syringic acid	Xenobiotics	Food Component/Plant				0.219043	2.45127e-08	0.777816	0.52 (0.45,0.58)
1043	Alcohol	Beer	X39603	ethyl glucuronide	Xenobiotics	Chemical	0.4501	5.33698e-33	0.885764	0.408688	5.83671e-27	0.856348	0.63 (0.57,0.68)
1044	Alcohol	Beer	X63152	ethyl alpha-glucopyranoside	Xenobiotics	Food Component/Plant	0.430547	4.81862e-30	0.864883	0.384133	9.29095e-24	0.84324	0.53 (0.46,0.59)
1045	Alcohol	Beer	X63069	2,3-dihydroxy-3-methylvalerate	Amino Acid	Leucine, Isoleucine and Valine Metabolism	0.295576	2.8675e-14	0.834705	0.279632	7.16356e-13	0.82396	0.42 (0.35,0.50)
1046	Alcohol	Beer	X569	caffeine	Xenobiotics	Xanthine Metabolism	0.284992	2.48447e-13	0.834362	0.234305	2.28622e-09	0.822664	0.76 (0.73,0.80)
1047	Alcohol	Beer	X18394	theophylline	Xenobiotics	Xanthine Metabolism	0.274838	1.81222e-12	0.834324	0.226863	7.42407e-09	0.826894	0.76 (0.72,0.79)
1048	Alcohol	Beer	X48187	N-acetyltaurine	Amino Acid	Methionine, Cysteine, SAM and Taurine Metabolism	0.268541	5.96581e-12	0.831161	0.244056	4.59392e-10	0.817596	0.63 (0.58,0.69)
1049	Alcohol	Beer	X62840	cyclo(pro-sulfo-tyr)*	Peptide	Dipeptide	0.32431	5.11955e-17	0.827237	0.299658	1.21703e-14	0.824455	0.57 (0.51,0.63)
1050	Alcohol	Beer	X18254	paraxanthine	Xenobiotics	Xanthine Metabolism	0.253922	8.42882e-11	0.826741	0.212309	6.62079e-08	0.820111	0.74 (0.70,0.78)
1051	Alcohol	Beer	X34404	1,3,7-trimethylurate	Xenobiotics	Xanthine Metabolism	0.257729	4.29608e-11	0.824874	0.214912	4.5268e-08	0.816872	0.76 (0.72,0.79)
1052	Alcohol	Beer	X38276	2,3-dihydroxyisovalerate	Xenobiotics	Food Component/Plant	0.278234	9.40828e-13	0.821635	0.262424	1.84321e-11	0.817939	0.46 (0.39,0.53)
1053	Alcohol	Beer	X40104	X - 17306			0.248617	2.11677e-10	0.821064	0.209525	9.89017e-08	0.803117	0.57 (0.51,0.63)
1054	Alcohol	Beer	X20676	maleate	Lipid	Fatty Acid, Dicarboxylate	0.25499	6.98464e-11	0.82053	0.223129	1.32037e-08	0.815234	0.70 (0.65,0.74)
1055	Alcohol	Beer	X52636	X - 24422			0.241603	6.92413e-10	0.820035	0.211434	7.51504e-08	0.806051	0.57 (0.51,0.63)
1056	Alcohol	Beer	X47984	X - 14082			0.238511	1.15413e-09	0.819883				0.70 (0.65,0.74)
1057	Alcohol	Beer	X34400	1,7-dimethylurate	Xenobiotics	Xanthine Metabolism	0.238629	1.13194e-09	0.819159				0.74 (0.70,0.78)
1058	Alcohol	Beer	X63426	3-methylbutanol sulfate	Xenobiotics	Chemical	0.240096	8.88959e-10	0.816834	0.203034	2.46892e-07	0.797325	0.51 (0.44,0.57)
1059	Alcohol	Beer	X32401	trigonelline (N'-methylnicotinate)	Cofactors and Vitamins	Nicotinate and Nicotinamide Metabolism	0.25294	1.00124e-10	0.816225	0.233028	2.80613e-09	0.814319	0.74 (0.69,0.77)
1060	Alcohol	Beer	X62064	3-hydroxybutyroylglycine	Lipid	Fatty Acid Metabolism (Acyl Glycine)	0.220208	2.0575e-08	0.814624				0.72 (0.68,0.76)
1061	Alcohol	Beer	X34389	1-methylxanthine	Xenobiotics	Xanthine Metabolism	0.2296	4.83643e-09	0.814091	0.208401	1.16132e-07	0.822817	0.80 (0.76,0.83)
1062	Alcohol	Beer	X52539	X - 24343			0.218547	2.64041e-08	0.813138				0.63 (0.57,0.68)
1063	Alcohol	Beer	X48885	arabitol/xylitol	Carbohydrate	Pentose Metabolism	0.200577	3.46374e-07	0.812643				0.59 (0.53,0.64)
1064	Alcohol	Beer	X48041	X - 18240			0.23162	3.51297e-09	0.81169				0.54 (0.47,0.60)
1065	Alcohol	Beer	X63395	X - 25668			0.22996	4.56959e-09	0.81028				0.64 (0.58,0.69)
1066	Alcohol	Beer	X61879	glucuronide of C19H28O4 (1)*	Partially Characterized Molecules	Partially Characterized Molecules	0.234784	2.11636e-09	0.810128	0.204807	1.9285e-07	0.810585	0.83 (0.79,0.85)
1067	Alcohol	Beer	X54839	X - 24811			0.23567	1.83401e-09	0.810014	0.21461	4.73164e-08	0.813862	0.83 (0.81,0.86)
1068	Alcohol	Beer	X47672	X - 19183			0.229365	5.01883e-09	0.809175	0.234978	2.05107e-09	0.808223	0.34 (0.27,0.42)
1069	Alcohol	Beer	X48409	3-hydroxycinnamate sulfate	Xenobiotics	Food Component/Plant	0.249892	1.69977e-10	0.808947				0.66 (0.61,0.71)
1070	Alcohol	Beer	X18335	quinate	Xenobiotics	Food Component/Plant	0.223416	1.26372e-08	0.808871				0.82 (0.79,0.85)
1071	Alcohol	Beer	X48775	X - 23161			0.223172	1.31171e-08	0.808756	0.208196	1.19568e-07	0.80647	0.75 (0.71,0.79)
1072	Alcohol	Beer	X36845	o-cresol sulfate	Xenobiotics	Benzoate Metabolism	0.209001	1.0661e-07	0.80868				0.45 (0.38,0.52)
1073	Alcohol	Beer	X49031	X - 23331			0.231017	3.86621e-09	0.80807	0.250959	1.4134e-10	0.819121	0.44 (0.37,0.51)
1074	Alcohol	Beer	X22158	citramalate	Amino Acid	Glutamate Metabolism	0.220766	1.89109e-08	0.807956	0.215229	4.32059e-08	0.81028	0.61 (0.55,0.66)
1075	Alcohol	Beer	X63403	feruloylquinate (5)	Xenobiotics	Food Component/Plant	0.21981	2.18451e-08	0.807727				0.66 (0.60,0.70)
1076	Alcohol	Beer	X47076	citraconate/glutaconate	Energy	TCA Cycle	0.219198	2.39499e-08	0.807651				0.77 (0.73,0.81)
1077	Alcohol	Beer	X54823	X - 24795			0.23404	2.3856e-09	0.807575				0.68 (0.63,0.73)
1078	Alcohol	Beer	X37069	N-methylalanine	Amino Acid	Alanine and Aspartate Metabolism	0.232208	3.19886e-09	0.806356				0.40 (0.33,0.48)
1079	Alcohol	Beer	X63236	3-hydroxypyridine glucuronide	Xenobiotics	Chemical	0.211411	7.54015e-08	0.806241				0.77 (0.73,0.80)
1080	Alcohol	Beer	X48448	3-hydroxypyridine sulfate	Xenobiotics	Chemical	0.207718	1.27965e-07	0.805898				0.80 (0.77,0.83)
1081	Alcohol	Beer	X62872	cyclo(pro-tyr) (D,L)*	Peptide	Dipeptide	0.227945	6.27108e-09	0.805708	0.228439	5.80406e-09	0.813367	0.75 (0.71,0.79)
1082	Alcohol	Beer	X47940	X - 12738			0.215385	4.22188e-08	0.805594				0.72 (0.67,0.76)
1083	Alcohol	Beer	X18493	mesaconate (methylfumarate)	Energy	TCA Cycle	0.204369	2.05022e-07	0.805441				0.65 (0.59,0.70)
1084	Alcohol	Beer	X32391	1,3-dimethylurate	Xenobiotics	Xanthine Metabolism	0.202705	2.58392e-07	0.804908				0.67 (0.62,0.72)
1085	Alcohol	Beer	X34395	1-methylurate	Xenobiotics	Xanthine Metabolism	0.2009	3.31358e-07	0.804793				0.79 (0.75,0.82)
1086	Alcohol	Beer	X63393	X - 25666			0.221001	1.82504e-08	0.804679				0.72 (0.67,0.76)
1087	Alcohol	Beer	X63399	feruloylquinate (1)	Xenobiotics	Food Component/Plant	0.20276	2.56438e-07	0.804298				0.74 (0.70,0.78)
1088	Alcohol	Beer	X63400	feruloylquinate (2)	Xenobiotics	Food Component/Plant	0.205258	1.8106e-07	0.804146				0.60 (0.55,0.66)
1089	Alcohol	Beer	X31536	N-(2-furoyl)glycine	Xenobiotics	Food Component/Plant	0.20394	2.1768e-07	0.803765				0.74 (0.70,0.78)
1090	Alcohol	Beer	X15745	methylsuccinate	Amino Acid	Leucine, Isoleucine and Valine Metabolism	0.203104	2.44508e-07	0.802126	0.214028	5.15297e-08	0.807499	0.67 (0.61,0.71)
1091	Alcohol	Beer	X49555	X - 23678			0.200892	3.31708e-07	0.801974				0.48 (0.41,0.55)
1092	Alcohol	Beer	X47905	X - 12026						-0.225759	8.81106e-09	0.82335	0.60 (0.54,0.65)
1093	Alcohol	Beer	X40473	hydantoin-5-propionate	Amino Acid	Histidine Metabolism				-0.215642	4.06533e-08	0.814662	0.61 (0.55,0.66)
1094	Alcohol	Beer	X63227	3-hydroxy-2-methylpyridine sulfate	Xenobiotics	Chemical				0.2068	1.45741e-07	0.805403	0.74 (0.70,0.78)
1095	Alcohol	Beer	X49029	X - 23329						0.238988	1.06707e-09	0.80407	0.36 (0.28,0.44)
1096	Alcohol	Total wine	X39603	ethyl glucuronide	Xenobiotics	Chemical	0.619098	1.86414e-68	0.937357	0.485353	7.7552e-39	0.835543	0.63 (0.57,0.68)
1097	Alcohol	Total wine	X63152	ethyl alpha-glucopyranoside	Xenobiotics	Food Component/Plant	0.511023	1.54805e-43	0.906874	0.385101	7.03011e-24	0.784903	0.53 (0.46,0.59)
1098	Alcohol	Total wine	X40104	X - 17306			0.520974	1.81006e-45	0.893309	0.480555	5.30476e-38	0.829142	0.57 (0.51,0.63)
1099	Alcohol	Total wine	X38276	2,3-dihydroxyisovalerate	Xenobiotics	Food Component/Plant	0.501937	7.92723e-42	0.874829	0.447256	1.47675e-32	0.80807	0.46 (0.39,0.53)
1100	Alcohol	Total wine	X63069	2,3-dihydroxy-3-methylvalerate	Amino Acid	Leucine, Isoleucine and Valine Metabolism	0.468641	5.52043e-36	0.870675	0.402875	3.53678e-26	0.794315	0.42 (0.35,0.50)
1101	Alcohol	Total wine	X37069	N-methylalanine	Amino Acid	Alanine and Aspartate Metabolism	0.384425	8.54338e-24	0.841259	0.342237	6.89638e-19	0.759221	0.40 (0.33,0.48)
1102	Alcohol	Total wine	X48187	N-acetyltaurine	Amino Acid	Methionine, Cysteine, SAM and Taurine Metabolism	0.393914	5.30561e-25	0.837982	0.36119	5.3006e-21	0.78536	0.63 (0.58,0.69)
1103	Alcohol	Total wine	X63426	3-methylbutanol sulfate	Xenobiotics	Chemical	0.39209	9.11573e-25	0.82716	0.392886	7.20118e-25	0.794467	0.51 (0.44,0.57)
1104	Alcohol	Total wine	X63264	pentose acid*	Partially Characterized Molecules	Partially Characterized Molecules	0.368472	7.47038e-22	0.81813	0.341856	7.57994e-19	0.768328	0.57 (0.50,0.62)
1105	Alcohol	Total wine	X52790	X - 24473			0.351949	5.93048e-20	0.814739	0.33044	1.21172e-17	0.764632	0.54 (0.48,0.60)
1106	Alcohol	Total wine	X46818	ethyl pyruvate	Xenobiotics	Food Component/Plant	0.384708	7.87327e-24	0.813672	0.340731	1.00138e-18	0.760402	0.38 (0.31,0.46)
1107	Alcohol	Total wine	X15667	2-isopropylmalate	Xenobiotics	Food Component/Plant	0.384266	8.94276e-24	0.812948	0.351677	6.35963e-20	0.768214	0.43 (0.36,0.51)
1108	Alcohol	Total wine	X47979	X - 13847			0.335183	3.88538e-18	0.810052	0.301256	8.66981e-15	0.751296	0.58 (0.52,0.63)
1109	Alcohol	Total wine	X49289	X - 23429			0.358003	1.23015e-20	0.806013	0.36188	4.41215e-21	0.771681	0.40 (0.33,0.48)
1110	Alcohol	Total wine	X48999	X - 23299			0.311404	9.57028e-16	0.803841	0.300601	9.96636e-15	0.751372	0.53 (0.47,0.59)
1111	Alcohol	Total wine	X48409	3-hydroxycinnamate sulfate	Xenobiotics	Food Component/Plant	0.295628	2.83711e-14	0.799802	0.23844	1.16755e-09	0.731748	0.66 (0.61,0.71)
1112	Alcohol	Total wine	X15336	tartarate	Xenobiotics	Food Component/Plant	0.317832	2.26633e-16	0.799726	0.300836	9.48046e-15	0.766118	0.35 (0.28,0.44)
1113	Alcohol	Total wine	X49378	X - 23502			0.329233	1.61343e-17	0.796411	0.302314	6.91842e-15	0.749733	0.46 (0.39,0.53)
1114	Alcohol	Total wine	X62110	resveratrol disulfate (1)*	Xenobiotics	Food Component/Plant	0.287957	1.36911e-13	0.791038	0.301921	7.52372e-15	0.752667	0.54 (0.48,0.61)
1115	Alcohol	Total wine	X49816	X - 23908			0.320389	1.2651e-16	0.790619	0.323104	6.77215e-17	0.74196	0.43 (0.36,0.50)
1116	Alcohol	Total wine	X20676	maleate	Lipid	Fatty Acid, Dicarboxylate	0.30669	2.6925e-15	0.789171	0.242287	6.17823e-10	0.728814	0.70 (0.65,0.74)
1117	Alcohol	Total wine	X47936	X - 12726			0.313677	5.77425e-16	0.788904	0.318976	1.74715e-16	0.770309	0.49 (0.43,0.56)
1118	Alcohol	Total wine	X63680	glutamine conjugate of C10H16O2 (1)*			0.277219	1.14552e-12	0.788447	0.24639	3.09628e-10	0.742836	0.44 (0.37,0.51)
1119	Alcohol	Total wine	X542	3-hydroxybutyrate (BHBA)	Lipid	Ketone Bodies	0.267815	6.83077e-12	0.788333	0.224798	1.02212e-08	0.743941	0.55 (0.49,0.61)
1120	Alcohol	Total wine	X61858	ribulonate/xylulonate/lyxonate*	Carbohydrate	Pentose Metabolism	0.288393	1.25374e-13	0.783265	0.254333	7.84128e-11	0.734301	0.40 (0.32,0.47)
1121	Alcohol	Total wine	X54823	X - 24795			0.266575	8.60023e-12	0.781017	0.259843	2.94097e-11	0.746456	0.68 (0.63,0.73)
1122	Alcohol	Total wine	X47905	X - 12026			-0.247091	2.74788e-10	0.778807	-0.230143	4.43924e-09	0.732167	0.60 (0.54,0.65)
1123	Alcohol	Total wine	X569	caffeine	Xenobiotics	Xanthine Metabolism	0.267152	7.72668e-12	0.778159				0.76 (0.73,0.80)
1124	Alcohol	Total wine	X34387	N-acetylproline	Amino Acid	Urea cycle; Arginine and Proline Metabolism	0.257611	4.3877e-11	0.776216	0.227199	7.04561e-09	0.715668	0.41 (0.34,0.48)
1125	Alcohol	Total wine	X62291	glucuronide of piperine metabolite C17H21NO3 (4)*	Xenobiotics	Food Component/Plant	0.211952	6.97213e-08	0.776025				0.59 (0.53,0.64)
1126	Alcohol	Total wine	X52636	X - 24422			0.212992	5.99478e-08	0.775873				0.57 (0.51,0.63)
1127	Alcohol	Total wine	X42381	gamma-CEHC glucuronide*	Cofactors and Vitamins	Tocopherol Metabolism	-0.233476	2.61174e-09	0.774501				0.59 (0.54,0.65)
1128	Alcohol	Total wine	X49011	X - 23311			0.235236	1.96745e-09	0.772367				0.36 (0.28,0.44)
1129	Alcohol	Total wine	X18394	theophylline	Xenobiotics	Xanthine Metabolism	0.277221	1.14506e-12	0.7721	0.204826	1.92341e-07	0.729919	0.76 (0.72,0.79)
1130	Alcohol	Total wine	X46630	X - 12816			0.267052	7.87154e-12	0.7721	0.213417	5.63443e-08	0.709419	0.90 (0.89,0.92)
1131	Alcohol	Total wine	X62108	resveratrol sulfate (1)*	Xenobiotics	Food Component/Plant	0.279665	7.11815e-13	0.770462	0.297501	1.91764e-14	0.738188	0.62 (0.57,0.67)
1132	Alcohol	Total wine	X1643	fumarate	Energy	TCA Cycle	0.236571	1.58445e-09	0.769928				0.56 (0.50,0.62)
1133	Alcohol	Total wine	X38637	cinnamoylglycine	Xenobiotics	Food Component/Plant	0.219092	2.43316e-08	0.769585	0.206666	1.48526e-07	0.695435	0.80 (0.76,0.83)
1134	Alcohol	Total wine	X62840	cyclo(pro-sulfo-tyr)*	Peptide	Dipeptide	0.243765	4.82409e-10	0.769128	0.219319	2.35191e-08	0.709457	0.57 (0.51,0.63)
1135	Alcohol	Total wine	X18335	quinate	Xenobiotics	Food Component/Plant	0.272319	2.92943e-12	0.769052	0.209673	9.68304e-08	0.71041	0.82 (0.79,0.85)
1136	Alcohol	Total wine	X18254	paraxanthine	Xenobiotics	Xanthine Metabolism	0.273042	2.55365e-12	0.768976				0.74 (0.70,0.78)
1137	Alcohol	Total wine	X63657	glutamine conjugate of C6H10O2 (1)*	Partially Characterized Molecules	Partially Characterized Molecules	0.207788	1.26708e-07	0.768176				0.63 (0.57,0.68)
1138	Alcohol	Total wine	X34400	1,7-dimethylurate	Xenobiotics	Xanthine Metabolism	0.247687	2.48229e-10	0.76688				0.74 (0.70,0.78)
1139	Alcohol	Total wine	X63659	glutamine conjugate of C9H16O2 (1)*	Partially Characterized Molecules	Partially Characterized Molecules	0.235074	2.01944e-09	0.766728				0.52 (0.46,0.59)
1140	Alcohol	Total wine	X34389	1-methylxanthine	Xenobiotics	Xanthine Metabolism	0.246049	3.28056e-10	0.765966				0.80 (0.76,0.83)
1141	Alcohol	Total wine	X48041	X - 18240			0.255926	5.91959e-11	0.765699				0.54 (0.47,0.60)
1142	Alcohol	Total wine	X34404	1,3,7-trimethylurate	Xenobiotics	Xanthine Metabolism	0.26156	2.15671e-11	0.765051				0.76 (0.72,0.79)
1143	Alcohol	Total wine	X54839	X - 24811			0.274861	1.80407e-12	0.764822	0.213652	5.44462e-08	0.704771	0.83 (0.81,0.86)
1144	Alcohol	Total wine	X48775	X - 23161			0.242454	6.00838e-10	0.764708	0.211626	7.30984e-08	0.721117	0.75 (0.71,0.79)
1145	Alcohol	Total wine	X61879	glucuronide of C19H28O4 (1)*	Partially Characterized Molecules	Partially Characterized Molecules	0.272343	2.91654e-12	0.764632	0.220799	1.88163e-08	0.713115	0.83 (0.79,0.85)
1146	Alcohol	Total wine	X47076	citraconate/glutaconate	Energy	TCA Cycle	0.278606	8.75139e-13	0.764137	0.205421	1.76956e-07	0.707781	0.77 (0.73,0.81)
1147	Alcohol	Total wine	X48448	3-hydroxypyridine sulfate	Xenobiotics	Chemical	0.260177	2.76939e-11	0.763222	0.213316	5.71834e-08	0.70881	0.80 (0.77,0.83)
1148	Alcohol	Total wine	X47917	X - 12306			0.215467	4.17155e-08	0.762955				0.66 (0.61,0.71)
1149	Alcohol	Total wine	X47974	X - 13838			0.255017	6.95137e-11	0.762841				0.69 (0.64,0.74)
1150	Alcohol	Total wine	X48729	gentisic acid-5-glucoside	Xenobiotics	Chemical	0.21996	2.13584e-08	0.762498				0.30 (0.23,0.39)
1151	Alcohol	Total wine	X40473	hydantoin-5-propionate	Amino Acid	Histidine Metabolism	-0.25277	1.03131e-10	0.762269	-0.241678	6.83811e-10	0.733158	0.61 (0.55,0.66)
1152	Alcohol	Total wine	X18493	mesaconate (methylfumarate)	Energy	TCA Cycle	0.258682	3.62332e-11	0.761698	0.220062	2.10308e-08	0.718793	0.65 (0.59,0.70)
1153	Alcohol	Total wine	X39601	homocitrate	Xenobiotics	Food Component/Plant	0.223479	1.25165e-08	0.76166	0.242809	5.66283e-10	0.743865	0.50 (0.44,0.57)
1154	Alcohol	Total wine	X62286	delta-CEHC glucuronide*	Cofactors and Vitamins	Tocopherol Metabolism	-0.221122	1.79189e-08	0.761393	-0.214213	5.01548e-08	0.730491	0.48 (0.42,0.55)
1155	Alcohol	Total wine	X63236	3-hydroxypyridine glucuronide	Xenobiotics	Chemical	0.266891	8.11012e-12	0.760479	0.20834	1.1714e-07	0.708162	0.77 (0.73,0.80)
1156	Alcohol	Total wine	X52539	X - 24343			0.238714	1.11618e-09	0.760364	0.220677	1.91686e-08	0.715973	0.63 (0.57,0.68)
1157	Alcohol	Total wine	X63850	2-pentenoylglycine			0.214979	4.4823e-08	0.759945	0.203875	2.19639e-07	0.709572	0.75 (0.71,0.79)
1158	Alcohol	Total wine	X48885	arabitol/xylitol	Carbohydrate	Pentose Metabolism	0.215587	4.09853e-08	0.759907				0.59 (0.53,0.64)
1159	Alcohol	Total wine	X54929	coumaroylquinate (4)	Xenobiotics	Food Component/Plant	0.23953	9.75962e-10	0.759335				0.64 (0.58,0.69)
1160	Alcohol	Total wine	X46512	X - 21467			-0.202505	2.65644e-07	0.759183				0.80 (0.76,0.83)
1161	Alcohol	Total wine	X22158	citramalate	Amino Acid	Glutamate Metabolism	0.236348	1.64281e-09	0.75823				0.61 (0.55,0.66)
1162	Alcohol	Total wine	X32401	trigonelline (N'-methylnicotinate)	Cofactors and Vitamins	Nicotinate and Nicotinamide Metabolism	0.23201	3.30136e-09	0.758078				0.74 (0.69,0.77)
1163	Alcohol	Total wine	X47995	X - 17343			0.201982	2.85531e-07	0.757735				0.36 (0.28,0.44)
1164	Alcohol	Total wine	X61785	butenoylglycine	Lipid	Fatty Acid Metabolism (Acyl Glycine)	0.214613	4.7298e-08	0.757506	0.206086	1.61165e-07	0.707552	0.74 (0.70,0.78)
1165	Alcohol	Total wine	X45415	3-(3-hydroxyphenyl)propionate sulfate	Xenobiotics	Benzoate Metabolism	0.204232	2.08983e-07	0.757392				0.60 (0.54,0.65)
1166	Alcohol	Total wine	X62950	2S,3R-dihydroxybutyrate	Lipid	Fatty Acid, Dihydroxy	0.209808	9.49786e-08	0.756706				0.50 (0.43,0.56)
1167	Alcohol	Total wine	X34401	5-acetylamino-6-formylamino-3-methyluracil	Xenobiotics	Xanthine Metabolism	0.205408	1.77287e-07	0.756363				0.69 (0.64,0.74)
1168	Alcohol	Total wine	X35892	2,4,6-trihydroxybenzoate	Xenobiotics	Benzoate Metabolism	0.204989	1.88001e-07	0.756287	0.207809	1.26329e-07	0.713382	0.54 (0.47,0.60)
1169	Alcohol	Total wine	X63399	feruloylquinate (1)	Xenobiotics	Food Component/Plant	0.240299	8.59695e-10	0.756097				0.74 (0.70,0.78)
1170	Alcohol	Total wine	X63072	4-ethylcatechol sulfate	Xenobiotics	Benzoate Metabolism	0.244396	4.33818e-10	0.755906	0.211269	7.69632e-08	0.700998	0.75 (0.71,0.78)
1171	Alcohol	Total wine	X54927	coumaroylquinate (2)	Xenobiotics	Food Component/Plant	0.221647	1.65486e-08	0.755449				0.63 (0.58,0.68)
1172	Alcohol	Total wine	X47940	X - 12738			0.255498	6.3851e-11	0.754534				0.72 (0.67,0.76)
1173	Alcohol	Total wine	X575	arabinose	Carbohydrate	Pentose Metabolism	0.210011	9.22565e-08	0.754001				0.40 (0.33,0.48)
1174	Alcohol	Total wine	X37253	2-hydroxyglutarate	Lipid	Fatty Acid, Dicarboxylate	0.206965	1.42378e-07	0.753772	0.245026	3.90119e-10	0.732282	0.59 (0.53,0.65)
1175	Alcohol	Total wine	X1567	vanillylmandelate (VMA)	Amino Acid	Tyrosine Metabolism	-0.213952	5.21076e-08	0.752858				0.69 (0.64,0.73)
1176	Alcohol	Total wine	X34424	5-acetylamino-6-amino-3-methyluracil	Xenobiotics	Xanthine Metabolism	0.205129	1.84354e-07	0.752629				0.76 (0.72,0.80)
1177	Alcohol	Total wine	X21169	3-hydroxypyridine	Xenobiotics	Chemical	0.247325	2.64071e-10	0.752591	0.210612	8.46144e-08	0.709686	0.76 (0.72,0.80)
1178	Alcohol	Total wine	X31536	N-(2-furoyl)glycine	Xenobiotics	Food Component/Plant	0.240577	8.20998e-10	0.752286				0.74 (0.70,0.78)
1179	Alcohol	Total wine	X42040	5-hydroxymethyl-2-furoic acid	Amino Acid	Tyrosine Metabolism	0.205121	1.8457e-07	0.752248				0.29 (0.21,0.38)
1180	Alcohol	Total wine	X62796	3-ethylcatechol sulfate (1)	Xenobiotics	Food Component/Plant	0.207668	1.28887e-07	0.750114	0.212689	6.26477e-08	0.717726	0.49 (0.43,0.56)
1181	Alcohol	Total wine	X63393	X - 25666			0.240235	8.68836e-10	0.749848				0.72 (0.67,0.76)
1182	Alcohol	Total wine	X63395	X - 25668			0.242033	6.44619e-10	0.749314				0.64 (0.58,0.69)
1183	Alcohol	Total wine	X63227	3-hydroxy-2-methylpyridine sulfate	Xenobiotics	Chemical	0.229761	4.71562e-09	0.7492	0.202603	2.6205e-07	0.707324	0.74 (0.70,0.78)
1184	Alcohol	Total wine	X63403	feruloylquinate (5)	Xenobiotics	Food Component/Plant	0.241949	6.53696e-10	0.7492				0.66 (0.60,0.70)
1185	Alcohol	Total wine	X47984	X - 14082			0.217715	2.98948e-08	0.748971				0.70 (0.65,0.74)
1186	Alcohol	Total wine	X20703	2,3-dimethylsuccinate	Amino Acid	Leucine, Isoleucine and Valine Metabolism	0.205403	1.77416e-07	0.748857				0.36 (0.28,0.44)
1187	Alcohol	Total wine	X61771	2-furoylcarnitine	Xenobiotics	Food Component/Plant	0.23521	1.97573e-09	0.748285				0.73 (0.68,0.77)
1188	Alcohol	Total wine	X37091	syringic acid	Xenobiotics	Food Component/Plant	0.232558	3.02514e-09	0.748133	0.266741	8.33864e-12	0.72668	0.52 (0.45,0.58)
1189	Alcohol	Total wine	X63400	feruloylquinate (2)	Xenobiotics	Food Component/Plant	0.225316	9.43499e-09	0.747523				0.60 (0.55,0.66)
1190	Alcohol	Total wine	X62934	X - 25500			0.226004	8.48307e-09	0.747333				0.63 (0.57,0.68)
1191	Alcohol	Total wine	X52540	X - 24344			0.212464	6.47384e-08	0.747295	0.22127	1.75227e-08	0.710829	0.54 (0.47,0.60)
1192	Alcohol	Total wine	X36845	o-cresol sulfate	Xenobiotics	Benzoate Metabolism	0.221288	1.74752e-08	0.746837	0.23535	1.93131e-09	0.719593	0.45 (0.38,0.52)
1193	Alcohol	Total wine	X42989	N-methyltaurine	Amino Acid	Methionine, Cysteine, SAM and Taurine Metabolism	0.241893	6.5981e-10	0.74638				0.51 (0.44,0.57)
1194	Alcohol	Total wine	X63402	feruloylquinate (4)	Xenobiotics	Food Component/Plant	0.217969	2.87833e-08	0.746113				0.73 (0.69,0.77)
1195	Alcohol	Total wine	X47937	X - 12730			0.212055	6.86897e-08	0.746075	0.209319	1.01873e-07	0.697112	0.75 (0.71,0.79)
1196	Alcohol	Total wine	X48693	3-acetylphenol sulfate	Xenobiotics	Chemical	0.215657	4.05641e-08	0.744818				0.67 (0.62,0.72)
1197	Alcohol	Total wine	X57645	phenylacetylalanine	Peptide	Acetylated Peptides	-0.207337	1.35069e-07	0.744399				0.67 (0.61,0.71)
1198	Alcohol	Total wine	X47654	X - 11858			0.206118	1.60445e-07	0.744399				0.50 (0.43,0.56)
1199	Alcohol	Total wine	X22112	3-hydroxymandelate	Xenobiotics	Benzoate Metabolism	0.220242	2.047e-08	0.743865				0.47 (0.40,0.54)
1200	Alcohol	Total wine	X39581	m-tyramine	Amino Acid	Tyrosine Metabolism	0.212106	6.819e-08	0.743484				0.73 (0.68,0.77)
1201	Alcohol	Total wine	X48461	4'-hydroxypropiophenone sulfate	Xenobiotics	Chemical	0.231239	3.73195e-09	0.742608	0.219742	2.20694e-08	0.704351	0.57 (0.51,0.63)
1202	Alcohol	Total wine	X35320	catechol sulfate	Xenobiotics	Benzoate Metabolism	0.224499	1.07015e-08	0.74257	0.216476	3.59347e-08	0.710067	0.71 (0.66,0.75)
1203	Alcohol	Total wine	X21132	2,3-dihydroxypyridine	Xenobiotics	Food Component/Plant	0.219476	2.29695e-08	0.742494				0.73 (0.69,0.77)
1204	Alcohol	Total wine	X47999	X - 17349			0.200838	3.34171e-07	0.741617				0.54 (0.48,0.61)
1205	Alcohol	Total wine	X46164	3-methyl catechol sulfate (2)	Xenobiotics	Benzoate Metabolism	0.211976	6.94823e-08	0.741541				0.55 (0.48,0.61)
1206	Alcohol	Total wine	X62872	cyclo(pro-tyr) (D,L)*	Peptide	Dipeptide	0.245099	3.85353e-10	0.740893	0.204255	2.08325e-07	0.703666	0.75 (0.71,0.79)
1207	Alcohol	Total wine	X53243	catechol glucuronide	Amino Acid	Tyrosine Metabolism	0.2326	3.00506e-09	0.740855				0.69 (0.64,0.74)
1208	Alcohol	Total wine	X46165	3-methyl catechol sulfate (1)	Xenobiotics	Benzoate Metabolism	0.202002	2.84754e-07	0.739674				0.56 (0.50,0.62)
1209	Alcohol	Total wine	X46488	X - 11847			0.204357	2.05365e-07	0.738531	0.209042	1.0598e-07	0.702789	0.60 (0.54,0.66)
1210	Alcohol	Total wine	X63401	feruloylquinate (3)	Xenobiotics	Food Component/Plant	0.208388	1.16336e-07	0.73674				0.71 (0.67,0.76)
1211	Alcohol	Total wine	X38645	2-acetolactate	Xenobiotics	Food Component/Plant	0.201615	3.00352e-07	0.735978				0.33 (0.26,0.41)
1212	Alcohol	Total wine	X62064	3-hydroxybutyroylglycine	Lipid	Fatty Acid Metabolism (Acyl Glycine)				0.213009	5.98034e-08	0.714449	0.72 (0.68,0.76)
1213	Alcohol	Total wine	X62531	2,3-dimethylphenol sulfate	Xenobiotics	Chemical				0.202251	2.75137e-07	0.713458	0.42 (0.35,0.50)
1214	Alcohol	Total wine	X37077	cyclo(gly-pro)	Peptide	Dipeptide				0.211874	7.05201e-08	0.705571	0.36 (0.29,0.44)
1215	Alcohol	Total wine	X62797	3-ethylcatechol sulfate (2)	Xenobiotics	Food Component/Plant				0.211168	7.81002e-08	0.704009	0.48 (0.41,0.55)
1216	Alcohol	Red wine	X39603	ethyl glucuronide	Xenobiotics	Chemical	0.54388	3.62026e-50	0.877915	0.413046	1.47745e-27	0.801707	0.63 (0.57,0.68)
1217	Alcohol	Red wine	X63152	ethyl alpha-glucopyranoside	Xenobiotics	Food Component/Plant	0.453674	1.46597e-33	0.843012	0.318116	2.12467e-16	0.757583	0.53 (0.46,0.59)
1218	Alcohol	Red wine	X63069	2,3-dihydroxy-3-methylvalerate	Amino Acid	Leucine, Isoleucine and Valine Metabolism	0.442787	7.16578e-32	0.81089	0.356117	2.01519e-20	0.772786	0.42 (0.35,0.50)
1219	Alcohol	Red wine	X40104	X - 17306			0.464231	2.94243e-35	0.805365	0.413929	1.11536e-27	0.798354	0.57 (0.51,0.63)
1220	Alcohol	Red wine	X38276	2,3-dihydroxyisovalerate	Xenobiotics	Food Component/Plant	0.451633	3.07246e-33	0.802507	0.380763	2.43726e-23	0.781931	0.46 (0.39,0.53)
1221	Alcohol	Red wine	X37069	N-methylalanine	Amino Acid	Alanine and Aspartate Metabolism	0.356027	2.06336e-20	0.799154	0.303935	4.88575e-15	0.741541	0.40 (0.33,0.48)
1222	Alcohol	Red wine	X48187	N-acetyltaurine	Amino Acid	Methionine, Cysteine, SAM and Taurine Metabolism	0.351679	6.35665e-20	0.793629	0.316053	3.38838e-16	0.752667	0.63 (0.58,0.69)
1223	Alcohol	Red wine	X52790	X - 24473			0.350094	9.53856e-20	0.785018	0.310111	1.27353e-15	0.769319	0.54 (0.48,0.60)
1224	Alcohol	Red wine	X47979	X - 13847			0.321114	1.07139e-16	0.778464	0.265928	9.69279e-12	0.730948	0.58 (0.52,0.63)
1225	Alcohol	Red wine	X49289	X - 23429			0.337738	2.088e-18	0.777778	0.317622	2.37651e-16	0.756973	0.40 (0.33,0.48)
1226	Alcohol	Red wine	X63264	pentose acid*	Partially Characterized Molecules	Partially Characterized Molecules	0.346405	2.43195e-19	0.77271	0.291316	6.91293e-14	0.748743	0.57 (0.50,0.62)
1227	Alcohol	Red wine	X48999	X - 23299			0.305839	3.23905e-15	0.770881	0.256605	5.24851e-11	0.726604	0.53 (0.47,0.59)
1228	Alcohol	Red wine	X569	caffeine	Xenobiotics	Xanthine Metabolism	0.255119	6.82762e-11	0.770119				0.76 (0.73,0.80)
1229	Alcohol	Red wine	X63426	3-methylbutanol sulfate	Xenobiotics	Chemical	0.36323	3.07723e-21	0.76989	0.328155	2.08174e-17	0.755144	0.51 (0.44,0.57)
1230	Alcohol	Red wine	X46630	X - 12816			0.271463	3.445e-12	0.766423				0.90 (0.89,0.92)
1231	Alcohol	Red wine	X20676	maleate	Lipid	Fatty Acid, Dicarboxylate	0.286754	1.74508e-13	0.765623				0.70 (0.65,0.74)
1232	Alcohol	Red wine	X15667	2-isopropylmalate	Xenobiotics	Food Component/Plant	0.341525	8.22891e-19	0.76467	0.263938	1.39791e-11	0.727176	0.43 (0.36,0.51)
1233	Alcohol	Red wine	X49378	X - 23502			0.31442	4.8896e-16	0.759983	0.274485	1.93888e-12	0.731939	0.46 (0.39,0.53)
1234	Alcohol	Red wine	X46818	ethyl pyruvate	Xenobiotics	Food Component/Plant	0.337518	2.20286e-18	0.758916	0.253751	8.68653e-11	0.718145	0.38 (0.31,0.46)
1235	Alcohol	Red wine	X18394	theophylline	Xenobiotics	Xanthine Metabolism	0.251937	1.19269e-10	0.758878				0.76 (0.72,0.79)
1236	Alcohol	Red wine	X34387	N-acetylproline	Amino Acid	Urea cycle; Arginine and Proline Metabolism	0.292868	5.02568e-14	0.758802	0.249807	1.7249e-10	0.721955	0.41 (0.34,0.48)
1237	Alcohol	Red wine	X48409	3-hydroxycinnamate sulfate	Xenobiotics	Food Component/Plant	0.265002	1.14985e-11	0.757583				0.66 (0.61,0.71)
1238	Alcohol	Red wine	X34404	1,3,7-trimethylurate	Xenobiotics	Xanthine Metabolism	0.236732	1.54332e-09	0.757468				0.76 (0.72,0.79)
1239	Alcohol	Red wine	X34400	1,7-dimethylurate	Xenobiotics	Xanthine Metabolism	0.227748	6.46689e-09	0.756135				0.74 (0.70,0.78)
1240	Alcohol	Red wine	X20703	2,3-dimethylsuccinate	Amino Acid	Leucine, Isoleucine and Valine Metabolism	0.229518	4.89944e-09	0.75503				0.36 (0.28,0.44)
1241	Alcohol	Red wine	X18254	paraxanthine	Xenobiotics	Xanthine Metabolism	0.247942	2.37653e-10	0.754763				0.74 (0.70,0.78)
1242	Alcohol	Red wine	X46976	X - 17365			0.217636	3.02486e-08	0.754725				0.50 (0.43,0.56)
1243	Alcohol	Red wine	X49816	X - 23908			0.299347	1.29997e-14	0.754344	0.302578	6.53782e-15	0.735139	0.43 (0.36,0.50)
1244	Alcohol	Red wine	X15336	tartarate	Xenobiotics	Food Component/Plant	0.277527	1.07918e-12	0.753429	0.27924	7.73401e-13	0.752439	0.35 (0.28,0.44)
1245	Alcohol	Red wine	X63236	3-hydroxypyridine glucuronide	Xenobiotics	Chemical	0.263723	1.45399e-11	0.751524				0.77 (0.73,0.80)
1246	Alcohol	Red wine	X52636	X - 24422			0.213524	5.54714e-08	0.750152				0.57 (0.51,0.63)
1247	Alcohol	Red wine	X61858	ribulonate/xylulonate/lyxonate*	Carbohydrate	Pentose Metabolism	0.289941	9.15469e-14	0.749733	0.241917	6.57185e-10	0.738569	0.40 (0.32,0.47)
1248	Alcohol	Red wine	X54839	X - 24811			0.274927	1.78148e-12	0.749543				0.83 (0.81,0.86)
1249	Alcohol	Red wine	X47201	X - 12680			-0.218784	2.54838e-08	0.749086				0.33 (0.26,0.42)
1250	Alcohol	Red wine	X18335	quinate	Xenobiotics	Food Component/Plant	0.257836	4.21516e-11	0.748781				0.82 (0.79,0.85)
1251	Alcohol	Red wine	X45404	N-acetylalliin	Xenobiotics	Food Component/Plant	0.217474	3.09876e-08	0.74577				0.37 (0.30,0.45)
1252	Alcohol	Red wine	X34389	1-methylxanthine	Xenobiotics	Xanthine Metabolism	0.234922	2.06972e-09	0.744704				0.80 (0.76,0.83)
1253	Alcohol	Red wine	X18493	mesaconate (methylfumarate)	Energy	TCA Cycle	0.255516	6.36494e-11	0.743179				0.65 (0.59,0.70)
1254	Alcohol	Red wine	X54823	X - 24795			0.239929	9.13826e-10	0.741579	0.220212	2.05609e-08	0.729462	0.68 (0.63,0.73)
1255	Alcohol	Red wine	X48775	X - 23161			0.230676	4.08061e-09	0.741579				0.75 (0.71,0.79)
1256	Alcohol	Red wine	X47936	X - 12726			0.264266	1.31626e-11	0.74135	0.27424	2.03192e-12	0.743713	0.49 (0.43,0.56)
1257	Alcohol	Red wine	X32401	trigonelline (N'-methylnicotinate)	Cofactors and Vitamins	Nicotinate and Nicotinamide Metabolism	0.236803	1.52576e-09	0.740626				0.74 (0.69,0.77)
1258	Alcohol	Red wine	X62110	resveratrol disulfate (1)*	Xenobiotics	Food Component/Plant	0.302245	7.02038e-15	0.739902	0.312461	7.5703e-16	0.76086	0.54 (0.48,0.61)
1259	Alcohol	Red wine	X48448	3-hydroxypyridine sulfate	Xenobiotics	Chemical	0.25129	1.33462e-10	0.739712				0.80 (0.77,0.83)
1260	Alcohol	Red wine	X37091	syringic acid	Xenobiotics	Food Component/Plant	0.289086	1.08933e-13	0.739026	0.282435	4.12918e-13	0.743789	0.52 (0.45,0.58)
1261	Alcohol	Red wine	X47076	citraconate/glutaconate	Energy	TCA Cycle	0.263827	1.42655e-11	0.738912				0.77 (0.73,0.81)
1262	Alcohol	Red wine	X38637	cinnamoylglycine	Xenobiotics	Food Component/Plant	0.231185	3.76451e-09	0.737807				0.80 (0.76,0.83)
1263	Alcohol	Red wine	X48729	gentisic acid-5-glucoside	Xenobiotics	Chemical	0.22264	1.4227e-08	0.73693				0.30 (0.23,0.39)
1264	Alcohol	Red wine	X61879	glucuronide of C19H28O4 (1)*	Partially Characterized Molecules	Partially Characterized Molecules	0.259737	2.99759e-11	0.736397				0.83 (0.79,0.85)
1265	Alcohol	Red wine	X63680	glutamine conjugate of C10H16O2 (1)*			0.254435	7.70206e-11	0.736168	0.263228	1.59181e-11	0.716735	0.44 (0.37,0.51)
1266	Alcohol	Red wine	X62064	3-hydroxybutyroylglycine	Lipid	Fatty Acid Metabolism (Acyl Glycine)	0.221873	1.59901e-08	0.735787	0.238006	1.25369e-09	0.721917	0.72 (0.68,0.76)
1267	Alcohol	Red wine	X48885	arabitol/xylitol	Carbohydrate	Pentose Metabolism	0.237417	1.38039e-09	0.735482				0.59 (0.53,0.64)
1268	Alcohol	Red wine	X18349	indolelactate	Amino Acid	Tryptophan Metabolism	0.220925	1.84634e-08	0.734987	0.201051	3.24563e-07	0.718526	0.79 (0.76,0.82)
1269	Alcohol	Red wine	X47974	X - 13838			0.229018	5.3e-09	0.734568				0.69 (0.64,0.74)
1270	Alcohol	Red wine	X42989	N-methyltaurine	Amino Acid	Methionine, Cysteine, SAM and Taurine Metabolism	0.262617	1.7794e-11	0.734454				0.51 (0.44,0.57)
1271	Alcohol	Red wine	X47654	X - 11858			0.212511	6.42936e-08	0.734225				0.50 (0.43,0.56)
1272	Alcohol	Red wine	X35320	catechol sulfate	Xenobiotics	Benzoate Metabolism	0.234518	2.2089e-09	0.733692				0.71 (0.66,0.75)
1273	Alcohol	Red wine	X21169	3-hydroxypyridine	Xenobiotics	Chemical	0.23298	2.82798e-09	0.733272				0.76 (0.72,0.80)
1274	Alcohol	Red wine	X49646	X - 23748			0.204703	1.95688e-07	0.732815				0.57 (0.51,0.63)
1275	Alcohol	Red wine	X39601	homocitrate	Xenobiotics	Food Component/Plant	0.213424	5.62887e-08	0.732091	0.220435	1.98815e-08	0.718107	0.50 (0.44,0.57)
1276	Alcohol	Red wine	X22158	citramalate	Amino Acid	Glutamate Metabolism	0.226364	8.0225e-09	0.732091				0.61 (0.55,0.66)
1277	Alcohol	Red wine	X53243	catechol glucuronide	Amino Acid	Tyrosine Metabolism	0.232867	2.87961e-09	0.73171				0.69 (0.64,0.74)
1278	Alcohol	Red wine	X47905	X - 12026			-0.202769	2.561e-07	0.731177				0.60 (0.54,0.65)
1279	Alcohol	Red wine	X63850	2-pentenoylglycine			0.215466	4.17211e-08	0.730948				0.75 (0.71,0.79)
1280	Alcohol	Red wine	X542	3-hydroxybutyrate (BHBA)	Lipid	Ketone Bodies	0.234259	2.30328e-09	0.730072	0.218394	2.70141e-08	0.73373	0.55 (0.49,0.61)
1281	Alcohol	Red wine	X52539	X - 24343			0.226163	8.27685e-09	0.729729				0.63 (0.57,0.68)
1282	Alcohol	Red wine	X52840	X - 24519			0.2025	2.65814e-07	0.729386				0.60 (0.54,0.66)
1283	Alcohol	Red wine	X63072	4-ethylcatechol sulfate	Xenobiotics	Benzoate Metabolism	0.233655	2.53778e-09	0.729271				0.75 (0.71,0.78)
1284	Alcohol	Red wine	X47917	X - 12306			0.209675	9.68058e-08	0.728395				0.66 (0.61,0.71)
1285	Alcohol	Red wine	X575	arabinose	Carbohydrate	Pentose Metabolism	0.202939	2.5014e-07	0.728319				0.40 (0.33,0.48)
1286	Alcohol	Red wine	X46488	X - 11847			0.217899	2.90848e-08	0.728205	0.208429	1.15669e-07	0.717193	0.60 (0.54,0.66)
1287	Alcohol	Red wine	X47940	X - 12738			0.241566	6.96711e-10	0.727938				0.72 (0.67,0.76)
1288	Alcohol	Red wine	X63399	feruloylquinate (1)	Xenobiotics	Food Component/Plant	0.21689	3.37985e-08	0.7279				0.74 (0.70,0.78)
1289	Alcohol	Red wine	X63227	3-hydroxy-2-methylpyridine sulfate	Xenobiotics	Chemical	0.221292	1.74634e-08	0.727481				0.74 (0.70,0.78)
1290	Alcohol	Red wine	X48041	X - 18240			0.237807	1.29514e-09	0.727481				0.54 (0.47,0.60)
1291	Alcohol	Red wine	X1643	fumarate	Energy	TCA Cycle	0.204558	1.99681e-07	0.727366				0.56 (0.50,0.62)
1292	Alcohol	Red wine	X62840	cyclo(pro-sulfo-tyr)*	Peptide	Dipeptide	0.233374	2.65504e-09	0.727252				0.57 (0.51,0.63)
1293	Alcohol	Red wine	X54929	coumaroylquinate (4)	Xenobiotics	Food Component/Plant	0.216912	3.36872e-08	0.727176				0.64 (0.58,0.69)
1294	Alcohol	Red wine	X62934	X - 25500			0.205189	1.82812e-07	0.727138				0.63 (0.57,0.68)
1295	Alcohol	Red wine	X49011	X - 23311			0.206572	1.50507e-07	0.727023				0.36 (0.28,0.44)
1296	Alcohol	Red wine	X47984	X - 14082			0.20425	2.08464e-07	0.72668				0.70 (0.65,0.74)
1297	Alcohol	Red wine	X62950	2S,3R-dihydroxybutyrate	Lipid	Fatty Acid, Dihydroxy	0.207063	1.40412e-07	0.726604				0.50 (0.43,0.56)
1298	Alcohol	Red wine	X40473	hydantoin-5-propionate	Amino Acid	Histidine Metabolism	-0.211933	6.99204e-08	0.725956	-0.216259	3.71103e-08	0.72447	0.61 (0.55,0.66)
1299	Alcohol	Red wine	X39581	m-tyramine	Amino Acid	Tyrosine Metabolism	0.212825	6.14206e-08	0.725918				0.73 (0.68,0.77)
1300	Alcohol	Red wine	X48461	4'-hydroxypropiophenone sulfate	Xenobiotics	Chemical	0.22727	6.96785e-09	0.72569				0.57 (0.51,0.63)
1301	Alcohol	Red wine	X63395	X - 25668			0.235956	1.75081e-09	0.725423				0.64 (0.58,0.69)
1302	Alcohol	Red wine	X63403	feruloylquinate (5)	Xenobiotics	Food Component/Plant	0.232745	2.93631e-09	0.724813				0.66 (0.60,0.70)
1303	Alcohol	Red wine	X31536	N-(2-furoyl)glycine	Xenobiotics	Food Component/Plant	0.225065	9.80762e-09	0.724699				0.74 (0.70,0.78)
1304	Alcohol	Red wine	X63400	feruloylquinate (2)	Xenobiotics	Food Component/Plant	0.217304	3.17814e-08	0.723784				0.60 (0.55,0.66)
1305	Alcohol	Red wine	X46730	X - 21661			0.202571	2.63222e-07	0.723556				0.50 (0.44,0.57)
1306	Alcohol	Red wine	X62108	resveratrol sulfate (1)*	Xenobiotics	Food Component/Plant	0.28461	2.68122e-13	0.723327	0.308405	1.85199e-15	0.754306	0.62 (0.57,0.67)
1307	Alcohol	Red wine	X42040	5-hydroxymethyl-2-furoic acid	Amino Acid	Tyrosine Metabolism	0.206238	1.57759e-07	0.722679				0.29 (0.21,0.38)
1308	Alcohol	Red wine	X21132	2,3-dihydroxypyridine	Xenobiotics	Food Component/Plant	0.215679	4.04302e-08	0.722146				0.73 (0.69,0.77)
1309	Alcohol	Red wine	X63393	X - 25666			0.223822	1.18753e-08	0.721079				0.72 (0.67,0.76)
1310	Alcohol	Red wine	X47999	X - 17349			0.206562	1.50717e-07	0.718793				0.54 (0.48,0.61)
1311	Alcohol	Red wine	X38645	2-acetolactate	Xenobiotics	Food Component/Plant	0.202899	2.51535e-07	0.718717				0.33 (0.26,0.41)
1312	Alcohol	Red wine	X35892	2,4,6-trihydroxybenzoate	Xenobiotics	Benzoate Metabolism	0.218102	2.82189e-08	0.718679				0.54 (0.47,0.60)
1313	Alcohol	Red wine	X61771	2-furoylcarnitine	Xenobiotics	Food Component/Plant	0.205056	1.86251e-07	0.718564				0.73 (0.68,0.77)
1314	Alcohol	Red wine	X62872	cyclo(pro-tyr) (D,L)*	Peptide	Dipeptide	0.226892	7.39001e-09	0.717497				0.75 (0.71,0.79)
1315	Alcohol	Red wine	X22112	3-hydroxymandelate	Xenobiotics	Benzoate Metabolism	0.216644	3.50547e-08	0.717116				0.47 (0.40,0.54)
1316	Alcohol	Red wine	X1585	N-acetylalanine	Amino Acid	Alanine and Aspartate Metabolism	0.207662	1.28984e-07	0.716545				0.63 (0.57,0.68)
1317	Alcohol	Red wine	X36845	o-cresol sulfate	Xenobiotics	Benzoate Metabolism	0.200567	3.46807e-07	0.711744	0.209478	9.95697e-08	0.714335	0.45 (0.38,0.52)
1318	Alcohol	Red wine	X61785	butenoylglycine	Lipid	Fatty Acid Metabolism (Acyl Glycine)	0.207004	1.41589e-07	0.708276	0.202692	2.58841e-07	0.700655	0.74 (0.70,0.78)
1319	Alcohol	Red wine	X46607	X - 11849						0.206735	1.47074e-07	0.721041	0.63 (0.58,0.69)
1320	Alcohol	White wine	X39603	ethyl glucuronide	Xenobiotics	Chemical	0.437262	4.89166e-31	0.779683	0.364419	2.23719e-21	0.731139	0.63 (0.57,0.68)
1321	Alcohol	White wine	X63152	ethyl alpha-glucopyranoside	Xenobiotics	Food Component/Plant	0.358033	1.22044e-20	0.747714	0.308646	1.75678e-15	0.70881	0.53 (0.46,0.59)
1322	Alcohol	White wine	X40104	X - 17306			0.348013	1.61977e-19	0.736435	0.360484	6.39218e-21	0.717193	0.57 (0.51,0.63)
1323	Alcohol	White wine	X38276	2,3-dihydroxyisovalerate	Xenobiotics	Food Component/Plant	0.350559	8.47131e-20	0.717955	0.351609	6.47186e-20	0.710943	0.46 (0.39,0.53)
1324	Alcohol	White wine	X63069	2,3-dihydroxy-3-methylvalerate	Amino Acid	Leucine, Isoleucine and Valine Metabolism	0.309841	1.35152e-15	0.707324	0.303853	4.97328e-15	0.703627	0.42 (0.35,0.50)
1325	Alcohol	White wine	X63264	pentose acid*	Partially Characterized Molecules	Partially Characterized Molecules	0.253224	9.52601e-11	0.702141	0.265402	1.0681e-11	0.692501	0.57 (0.50,0.62)
1326	Alcohol	White wine	X15336	tartarate	Xenobiotics	Food Component/Plant	0.239096	1.04837e-09	0.70016	0.216448	3.60863e-08	0.695092	0.35 (0.28,0.44)
1327	Alcohol	White wine	X48187	N-acetyltaurine	Amino Acid	Methionine, Cysteine, SAM and Taurine Metabolism	0.279061	8.0094e-13	0.697417	0.291031	7.32763e-14	0.706561	0.63 (0.58,0.69)
1328	Alcohol	White wine	X52790	X - 24473			0.216246	3.7184e-08	0.691777	0.228062	6.1572e-09	0.692463	0.54 (0.48,0.60)
1329	Alcohol	White wine	X63426	3-methylbutanol sulfate	Xenobiotics	Chemical	0.23668	1.55641e-09	0.684995	0.309957	1.3175e-15	0.706142	0.51 (0.44,0.57)
1330	Alcohol	White wine	X47936	X - 12726			0.21257	6.37452e-08	0.684766	0.249975	1.67559e-10	0.709343	0.49 (0.43,0.56)
1331	Alcohol	White wine	X47666	alpha-CEHC sulfate	Cofactors and Vitamins	Tocopherol Metabolism	-0.202915	2.50992e-07	0.67966				0.75 (0.71,0.79)
1332	Alcohol	White wine	X18394	theophylline	Xenobiotics	Xanthine Metabolism	0.201854	2.90631e-07	0.674783				0.76 (0.72,0.79)
1333	Alcohol	White wine	X49289	X - 23429			0.244282	4.42247e-10	0.672954	0.283386	3.42031e-13	0.708619	0.40 (0.33,0.48)
1334	Alcohol	White wine	X15667	2-isopropylmalate	Xenobiotics	Food Component/Plant	0.253959	8.37433e-11	0.672001	0.302326	6.89953e-15	0.68408	0.43 (0.36,0.51)
1335	Alcohol	White wine	X37069	N-methylalanine	Amino Acid	Alanine and Aspartate Metabolism	0.23462	2.17291e-09	0.671506	0.251177	1.36111e-10	0.676459	0.40 (0.33,0.48)
1336	Alcohol	White wine	X49816	X - 23908			0.220905	1.8519e-08	0.669715	0.236548	1.59029e-09	0.67303	0.43 (0.36,0.50)
1337	Alcohol	White wine	X49378	X - 23502			0.202483	2.66464e-07	0.664342	0.219485	2.2941e-08	0.674287	0.46 (0.39,0.53)
1338	Alcohol	White wine	X63659	glutamine conjugate of C9H16O2 (1)*	Partially Characterized Molecules	Partially Characterized Molecules	0.203338	2.36692e-07	0.663314				0.52 (0.46,0.59)
1339	Alcohol	White wine	X46818	ethyl pyruvate	Xenobiotics	Food Component/Plant	0.251863	1.20811e-10	0.661866	0.299651	1.21885e-14	0.682251	0.38 (0.31,0.46)
1340	Alcohol	White wine	X63680	glutamine conjugate of C10H16O2 (1)*			0.2044	2.04147e-07	0.661408				0.44 (0.37,0.51)
1341	Alcohol	White wine	X47979	X - 13847						0.219906	2.1531e-08	0.670896	0.58 (0.52,0.63)
1342	Alcohol	White wine	X48999	X - 23299						0.220635	1.92909e-08	0.665828	0.53 (0.47,0.59)
1343	Alcohol	White wine	X62840	cyclo(pro-sulfo-tyr)*	Peptide	Dipeptide				0.220288	2.03262e-08	0.663199	0.57 (0.51,0.63)
1344	Alcohol	Liquor	X39603	ethyl glucuronide	Xenobiotics	Chemical	0.41986	1.65476e-28	0.792143	0.251628	1.25852e-10	0.696426	0.63 (0.57,0.68)
1345	Alcohol	Liquor	X63152	ethyl alpha-glucopyranoside	Xenobiotics	Food Component/Plant	0.355837	2.16791e-20	0.766308				0.53 (0.46,0.59)
1346	Alcohol	Liquor	X48187	N-acetyltaurine	Amino Acid	Methionine, Cysteine, SAM and Taurine Metabolism	0.267499	7.24384e-12	0.72931				0.63 (0.58,0.69)
1347	Alcohol	Liquor	X40104	X - 17306			0.257329	4.61399e-11	0.722718				0.57 (0.51,0.63)
1348	Alcohol	Liquor	X63426	3-methylbutanol sulfate	Xenobiotics	Chemical	0.209279	1.02458e-07	0.712163				0.51 (0.44,0.57)
1349	Alcohol	Liquor	X62533	(2,4 or 2,5)-dimethylphenol sulfate	Xenobiotics	Food Component/Plant	0.222341	1.48921e-08	0.695892				0.31 (0.24,0.40)
1350	Beverages	Total coffee	X61879	glucuronide of C19H28O4 (1)*	Partially Characterized Molecules	Partially Characterized Molecules	0.833248	8.56096e-165	0.995809	0.805052	1.8204e-145	0.990474	0.83 (0.79,0.85)
1351	Beverages	Total coffee	X47076	citraconate/glutaconate	Energy	TCA Cycle	0.713589	9.34808e-100	0.995161	0.685883	2.64708e-89	0.973099	0.77 (0.73,0.81)
1352	Beverages	Total coffee	X63401	feruloylquinate (3)	Xenobiotics	Food Component/Plant	0.677436	2.40212e-86	0.993751	0.655398	4.46372e-79	0.972375	0.71 (0.67,0.76)
1353	Beverages	Total coffee	X54839	X - 24811			0.716998	3.96401e-101	0.993599	0.681553	8.94257e-88	0.960829	0.83 (0.81,0.86)
1354	Beverages	Total coffee	X62872	cyclo(pro-tyr) (D,L)*	Peptide	Dipeptide	0.75649	1.17321e-118	0.992798	0.711954	4.18571e-99	0.977557	0.75 (0.71,0.79)
1355	Beverages	Total coffee	X18335	quinate	Xenobiotics	Food Component/Plant	0.74634	7.66126e-114	0.99257	0.721749	4.47547e-103	0.967421	0.82 (0.79,0.85)
1356	Beverages	Total coffee	X21169	3-hydroxypyridine	Xenobiotics	Chemical	0.751135	4.35211e-116	0.992494	0.705993	9.07144e-97	0.964792	0.76 (0.72,0.80)
1357	Beverages	Total coffee	X63393	X - 25666			0.739874	6.81292e-111	0.992112	0.72664	4.0151e-105	0.980453	0.72 (0.67,0.76)
1358	Beverages	Total coffee	X63236	3-hydroxypyridine glucuronide	Xenobiotics	Chemical	0.720749	1.15949e-102	0.99196	0.703339	9.52645e-96	0.966888	0.77 (0.73,0.80)
1359	Beverages	Total coffee	X47940	X - 12738			0.71024	1.99353e-98	0.99116	0.680644	1.8579e-87	0.966392	0.72 (0.67,0.76)
1360	Beverages	Total coffee	X63399	feruloylquinate (1)	Xenobiotics	Food Component/Plant	0.72256	2.06289e-103	0.990169	0.706673	4.94511e-97	0.974737	0.74 (0.70,0.78)
1361	Beverages	Total coffee	X47974	X - 13838			0.692361	1.21658e-91	0.989788	0.676927	3.59385e-86	0.969364	0.69 (0.64,0.74)
1362	Beverages	Total coffee	X31536	N-(2-furoyl)glycine	Xenobiotics	Food Component/Plant	0.668002	3.703e-83	0.98895	0.646875	1.99372e-76	0.959343	0.74 (0.70,0.78)
1363	Beverages	Total coffee	X48448	3-hydroxypyridine sulfate	Xenobiotics	Chemical	0.712024	3.92607e-99	0.988112	0.677577	2.1479e-86	0.958124	0.80 (0.77,0.83)
1364	Beverages	Total coffee	X63227	3-hydroxy-2-methylpyridine sulfate	Xenobiotics	Chemical	0.686213	2.01962e-89	0.986397	0.654214	1.05385e-78	0.95881	0.74 (0.70,0.78)
1365	Beverages	Total coffee	X61771	2-furoylcarnitine	Xenobiotics	Food Component/Plant	0.638561	6.37499e-74	0.98312	0.632715	3.3104e-72	0.958543	0.73 (0.68,0.77)
1366	Beverages	Total coffee	X48775	X - 23161			0.66168	4.36828e-81	0.98312	0.633899	1.49798e-72	0.952942	0.75 (0.71,0.79)
1367	Beverages	Total coffee	X63402	feruloylquinate (4)	Xenobiotics	Food Component/Plant	0.693226	5.86545e-92	0.982853	0.664463	5.42995e-82	0.962353	0.73 (0.69,0.77)
1368	Beverages	Total coffee	X21132	2,3-dihydroxypyridine	Xenobiotics	Food Component/Plant	0.631599	6.96668e-72	0.98011	0.608029	2.36302e-65	0.93328	0.73 (0.69,0.77)
1369	Beverages	Total coffee	X47984	X - 14082			0.628869	4.24986e-71	0.976642	0.604501	2.01494e-64	0.939148	0.70 (0.65,0.74)
1370	Beverages	Total coffee	X63403	feruloylquinate (5)	Xenobiotics	Food Component/Plant	0.654794	6.92127e-79	0.975271	0.651087	1.00201e-77	0.952484	0.66 (0.60,0.70)
1371	Beverages	Total coffee	X48693	3-acetylphenol sulfate	Xenobiotics	Chemical	0.6041	2.56639e-64	0.975271	0.580518	2.15965e-58	0.928631	0.67 (0.62,0.72)
1372	Beverages	Total coffee	X32401	trigonelline (N'-methylnicotinate)	Cofactors and Vitamins	Nicotinate and Nicotinamide Metabolism	0.586812	6.31552e-60	0.974737	0.556621	7.32991e-53	0.921315	0.74 (0.69,0.77)
1373	Beverages	Total coffee	X62934	X - 25500			0.647367	1.40952e-76	0.972108	0.631494	7.47239e-72	0.949779	0.63 (0.57,0.68)
1374	Beverages	Total coffee	X48590	X - 23048			0.573107	1.25351e-56	0.971765	0.558958	2.20784e-53	0.935795	0.58 (0.52,0.63)
1375	Beverages	Total coffee	X63395	X - 25668			0.631796	6.11038e-72	0.971689	0.621681	4.56026e-69	0.945397	0.64 (0.58,0.69)
1376	Beverages	Total coffee	X18493	mesaconate (methylfumarate)	Energy	TCA Cycle	0.543485	5.23918e-50	0.970508	0.528698	6.08993e-47	0.913656	0.65 (0.59,0.70)
1377	Beverages	Total coffee	X46164	3-methyl catechol sulfate (2)	Xenobiotics	Benzoate Metabolism	0.614187	5.25449e-67	0.969517	0.577078	1.44077e-57	0.925126	0.55 (0.48,0.61)
1378	Beverages	Total coffee	X52539	X - 24343			0.589077	1.73788e-60	0.969517	0.543707	4.69857e-50	0.916095	0.63 (0.57,0.68)
1379	Beverages	Total coffee	X46165	3-methyl catechol sulfate (1)	Xenobiotics	Benzoate Metabolism	0.617261	7.61353e-68	0.968717	0.573507	1.00987e-56	0.923259	0.56 (0.50,0.62)
1380	Beverages	Total coffee	X62796	3-ethylcatechol sulfate (1)	Xenobiotics	Food Component/Plant	0.606274	6.88622e-65	0.968374	0.574278	6.64315e-57	0.923716	0.49 (0.43,0.56)
1381	Beverages	Total coffee	X52818	X - 24499			0.57377	8.75263e-57	0.96685	0.554401	2.27124e-52	0.92604	0.61 (0.55,0.66)
1382	Beverages	Total coffee	X63072	4-ethylcatechol sulfate	Xenobiotics	Benzoate Metabolism	0.610007	7.02232e-66	0.966469	0.569298	9.71548e-56	0.919791	0.75 (0.71,0.78)
1383	Beverages	Total coffee	X20676	maleate	Lipid	Fatty Acid, Dicarboxylate	0.562948	2.78224e-54	0.965592	0.522295	1.16356e-45	0.924554	0.70 (0.65,0.74)
1384	Beverages	Total coffee	X54929	coumaroylquinate (4)	Xenobiotics	Food Component/Plant	0.580729	1.92096e-58	0.964792	0.563152	2.5013e-54	0.92745	0.64 (0.58,0.69)
1385	Beverages	Total coffee	X47977	X - 13844			0.58101	1.64239e-58	0.964563	0.565505	7.27036e-55	0.922649	0.77 (0.73,0.80)
1386	Beverages	Total coffee	X22112	3-hydroxymandelate	Xenobiotics	Benzoate Metabolism	0.600144	2.74032e-63	0.963916	0.588038	3.14582e-60	0.937776	0.47 (0.40,0.54)
1387	Beverages	Total coffee	X52540	X - 24344			0.617019	8.8724e-68	0.963382	0.562038	4.47446e-54	0.914571	0.54 (0.47,0.60)
1388	Beverages	Total coffee	X39581	m-tyramine	Amino Acid	Tyrosine Metabolism	0.525051	3.29358e-46	0.963192	0.482819	2.45639e-38	0.904664	0.73 (0.68,0.77)
1389	Beverages	Total coffee	X47937	X - 12730			0.522134	1.25209e-45	0.960296	0.493004	3.90071e-40	0.907674	0.75 (0.71,0.79)
1390	Beverages	Total coffee	X62797	3-ethylcatechol sulfate (2)	Xenobiotics	Food Component/Plant	0.584377	2.49959e-59	0.958657	0.539498	3.63682e-49	0.903749	0.48 (0.41,0.55)
1391	Beverages	Total coffee	X53243	catechol glucuronide	Amino Acid	Tyrosine Metabolism	0.522166	1.23408e-45	0.957171	0.51327	6.69441e-44	0.92223	0.69 (0.64,0.74)
1392	Beverages	Total coffee	X63400	feruloylquinate (2)	Xenobiotics	Food Component/Plant	0.584157	2.82828e-59	0.956638	0.580119	2.69463e-58	0.933128	0.60 (0.55,0.66)
1393	Beverages	Total coffee	X46490	X - 17185			0.549329	2.91719e-51	0.95458	0.513664	5.62442e-44	0.895824	0.58 (0.52,0.64)
1394	Beverages	Total coffee	X34389	1-methylxanthine	Xenobiotics	Xanthine Metabolism	0.576855	1.62875e-57	0.952484	0.522442	1.08803e-45	0.892242	0.80 (0.76,0.83)
1395	Beverages	Total coffee	X62799	4-acetylcatechol sulfate (2)	Xenobiotics	Food Component/Plant	0.498909	3.31044e-41	0.950998	0.445542	3.03404e-32	0.88405	0.77 (0.74,0.81)
1396	Beverages	Total coffee	X34395	1-methylurate	Xenobiotics	Xanthine Metabolism	0.576557	1.91689e-57	0.950808	0.527604	1.01299e-46	0.891404	0.79 (0.75,0.82)
1397	Beverages	Total coffee	X18254	paraxanthine	Xenobiotics	Xanthine Metabolism	0.570471	5.18519e-56	0.949055	0.513732	5.4568e-44	0.889765	0.74 (0.70,0.78)
1398	Beverages	Total coffee	X46630	X - 12816			0.58493	1.83031e-59	0.945854	0.559613	1.57431e-53	0.90173	0.90 (0.89,0.92)
1399	Beverages	Total coffee	X62531	2,3-dimethylphenol sulfate	Xenobiotics	Chemical	0.508151	6.32213e-43	0.945816	0.458293	3.03515e-34	0.905464	0.42 (0.35,0.50)
1400	Beverages	Total coffee	X36845	o-cresol sulfate	Xenobiotics	Benzoate Metabolism	0.515027	3.0707e-44	0.943873	0.475273	4.83852e-37	0.88565	0.45 (0.38,0.52)
1401	Beverages	Total coffee	X54927	coumaroylquinate (2)	Xenobiotics	Food Component/Plant	0.524838	3.63324e-46	0.943797	0.507782	7.4215e-43	0.891899	0.63 (0.58,0.68)
1402	Beverages	Total coffee	X48051	X - 17398			0.535911	2.03374e-48	0.943606	0.50682	1.12633e-42	0.902149	0.52 (0.45,0.58)
1403	Beverages	Total coffee	X34404	1,3,7-trimethylurate	Xenobiotics	Xanthine Metabolism	0.525088	3.23904e-46	0.941168	0.476042	3.58399e-37	0.877	0.76 (0.72,0.79)
1404	Beverages	Total coffee	X569	caffeine	Xenobiotics	Xanthine Metabolism	0.532833	8.76308e-48	0.940482	0.483874	1.60989e-38	0.877229	0.76 (0.73,0.80)
1405	Beverages	Total coffee	X34400	1,7-dimethylurate	Xenobiotics	Xanthine Metabolism	0.516444	1.63276e-44	0.93972	0.469756	4.08248e-36	0.883821	0.74 (0.70,0.78)
1406	Beverages	Total coffee	X34424	5-acetylamino-6-amino-3-methyluracil	Xenobiotics	Xanthine Metabolism	0.513993	4.86061e-44	0.939453	0.464047	3.56293e-35	0.874066	0.76 (0.72,0.80)
1407	Beverages	Total coffee	X18394	theophylline	Xenobiotics	Xanthine Metabolism	0.538633	5.51826e-49	0.939186	0.492672	4.47528e-40	0.878067	0.76 (0.72,0.79)
1408	Beverages	Total coffee	X46111	guaiacol sulfate	Xenobiotics	Benzoate Metabolism	0.448743	9.72545e-33	0.939148	0.384666	8.63961e-24	0.865569	0.73 (0.68,0.77)
1409	Beverages	Total coffee	X35320	catechol sulfate	Xenobiotics	Benzoate Metabolism	0.454536	1.20313e-33	0.930956	0.410786	3.31538e-27	0.869532	0.71 (0.66,0.75)
1410	Beverages	Total coffee	X34120	chlorogenate	Xenobiotics	Food Component/Plant	0.524289	4.67542e-46	0.930879	0.54266	7.83764e-50	0.910456	0.55 (0.49,0.61)
1411	Beverages	Total coffee	X47999	X - 17349			0.523604	6.39879e-46	0.92947	0.51311	7.18588e-44	0.902911	0.54 (0.48,0.61)
1412	Beverages	Total coffee	X47978	X - 13846			0.442988	7.45581e-32	0.929203	0.412613	1.86188e-27	0.879172	0.47 (0.41,0.54)
1413	Beverages	Total coffee	X48752	3-methoxycatechol sulfate (2)	Xenobiotics	Benzoate Metabolism	0.395823	3.27001e-25	0.927031	0.400373	8.2972e-26	0.863855	0.62 (0.56,0.67)
1414	Beverages	Total coffee	X48041	X - 18240			0.483805	1.65515e-38	0.926307	0.476564	2.92157e-37	0.887555	0.54 (0.47,0.60)
1415	Beverages	Total coffee	X32391	1,3-dimethylurate	Xenobiotics	Xanthine Metabolism	0.504016	3.77126e-42	0.92463	0.459756	1.76754e-34	0.862597	0.67 (0.62,0.72)
1416	Beverages	Total coffee	X1585	N-acetylalanine	Amino Acid	Alanine and Aspartate Metabolism	0.419079	2.34985e-28	0.923449	0.416851	4.81894e-28	0.893309	0.63 (0.57,0.68)
1417	Beverages	Total coffee	X63163	3-hydroxyisonicotinic acid	Xenobiotics	Drug - Neurological	0.45639	6.11139e-34	0.923106	0.45651	5.84793e-34	0.86675	0.64 (0.59,0.69)
1418	Beverages	Total coffee	X54930	coumaroylquinate (5)	Xenobiotics	Food Component/Plant	0.434812	1.2602e-30	0.922001	0.413552	1.38265e-27	0.875591	0.57 (0.51,0.63)
1419	Beverages	Total coffee	X49646	X - 23748			0.441647	1.19158e-31	0.921773	0.398481	1.47123e-25	0.855586	0.57 (0.51,0.63)
1420	Beverages	Total coffee	X63843	4-vinylguaiacol glucuronide	Xenobiotics	Food Component/Plant	0.418788	2.58141e-28	0.920134	0.432957	2.36793e-30	0.87841	0.41 (0.34,0.49)
1421	Beverages	Total coffee	X54695	X - 24757			0.429859	6.73143e-30	0.913123	0.387144	4.22142e-24	0.851928	0.64 (0.59,0.69)
1422	Beverages	Total coffee	X35121	nicotinurate	Cofactors and Vitamins	Nicotinate and Nicotinamide Metabolism	0.291765	6.59746e-14	0.911904	0.293615	4.5099e-14	0.858596	0.59 (0.53,0.65)
1423	Beverages	Total coffee	X53254	caffeic acid sulfate	Xenobiotics	Food Component/Plant	0.415554	7.30382e-28	0.911637	0.414342	1.0753e-27	0.853528	0.63 (0.57,0.68)
1424	Beverages	Total coffee	X22158	citramalate	Amino Acid	Glutamate Metabolism	0.390425	1.61944e-24	0.911027	0.336365	3.10005e-18	0.83059	0.61 (0.55,0.66)
1425	Beverages	Total coffee	X62840	cyclo(pro-sulfo-tyr)*	Peptide	Dipeptide	0.37035	4.81637e-22	0.906036	0.336457	3.03139e-18	0.849832	0.57 (0.51,0.63)
1426	Beverages	Total coffee	X47796	X - 17304			0.377038	7.54682e-23	0.905578	0.349417	1.21078e-19	0.852804	0.42 (0.35,0.50)
1427	Beverages	Total coffee	X62857	dihydroferulic acid sulfate	Xenobiotics	Food Component/Plant	0.448993	8.89388e-33	0.905007	0.443681	5.84625e-32	0.88043	0.62 (0.56,0.67)
1428	Beverages	Total coffee	X47962	X - 13695			0.382094	1.80593e-23	0.904359	0.331119	1.09354e-17	0.837753	0.63 (0.58,0.68)
1429	Beverages	Total coffee	X47965	X - 13723			0.41008	4.13826e-27	0.903216	0.389807	1.94152e-24	0.86374	0.62 (0.56,0.67)
1430	Beverages	Total coffee	X48696	maltol sulfate	Xenobiotics	Food Component/Plant	0.34884	1.40195e-19	0.903178	0.29079	8.05294e-14	0.833905	0.43 (0.35,0.50)
1431	Beverages	Total coffee	X49515	X - 23639			0.345291	3.43156e-19	0.901882	0.288026	1.41119e-13	0.815844	0.66 (0.61,0.71)
1432	Beverages	Total coffee	X34401	5-acetylamino-6-formylamino-3-methyluracil	Xenobiotics	Xanthine Metabolism	0.431515	3.85703e-30	0.899634	0.396141	2.97302e-25	0.849375	0.69 (0.64,0.74)
1433	Beverages	Total coffee	X39600	3-hydroxyhippurate	Xenobiotics	Benzoate Metabolism	0.372947	2.35689e-22	0.898529	0.363746	2.87926e-21	0.848956	0.65 (0.59,0.70)
1434	Beverages	Total coffee	X54936	ferulylglycine (1)	Xenobiotics	Food Component/Plant	0.393022	7.52934e-25	0.898491	0.382029	1.83964e-23	0.860349	0.61 (0.55,0.66)
1435	Beverages	Total coffee	X42983	3-acetylphenol	Xenobiotics	Chemical	0.376925	7.78957e-23	0.897881	0.373627	1.95278e-22	0.863016	0.58 (0.52,0.64)
1436	Beverages	Total coffee	X46672	X - 17325			0.357477	1.51335e-20	0.894414	0.309346	1.58565e-15	0.834705	0.69 (0.64,0.73)
1437	Beverages	Total coffee	X40481	dihydroferulate	Xenobiotics	Food Component/Plant	0.380263	3.04005e-23	0.894071	0.371541	3.47316e-22	0.854443	0.59 (0.53,0.65)
1438	Beverages	Total coffee	X46994	X - 17367			0.354579	3.21836e-20	0.892661	0.303572	5.54927e-15	0.830666	0.69 (0.64,0.73)
1439	Beverages	Total coffee	X38645	2-acetolactate	Xenobiotics	Food Component/Plant	0.386845	4.60415e-24	0.892623	0.359573	8.72382e-21	0.837563	0.33 (0.26,0.41)
1440	Beverages	Total coffee	X47922	X - 12543			0.361981	4.61022e-21	0.890337	0.355349	2.63546e-20	0.851623	0.63 (0.57,0.68)
1441	Beverages	Total coffee	X62530	3-hydroxyhippurate sulfate	Xenobiotics	Benzoate Metabolism	0.343373	5.53984e-19	0.889194	0.325411	4.19373e-17	0.84385	0.64 (0.59,0.69)
1442	Beverages	Total coffee	X54823	X - 24795			0.372434	2.71553e-22	0.888508	0.346894	2.29349e-19	0.845908	0.68 (0.63,0.73)
1443	Beverages	Total coffee	X52340	N-carbamoylalanine	Amino Acid	Alanine and Aspartate Metabolism	0.3358	3.55491e-18	0.887403	0.307756	2.24505e-15	0.82095	0.59 (0.53,0.64)
1444	Beverages	Total coffee	X48442	4-vinylguaiacol sulfate	Xenobiotics	Food Component/Plant	0.303056	6.19809e-15	0.886793	0.275716	1.59384e-12	0.816034	0.41 (0.33,0.48)
1445	Beverages	Total coffee	X62313	4-hydroxycatechol sulfate	Xenobiotics	Benzoate Metabolism	0.309124	1.66471e-15	0.885764	0.315868	3.72584e-16	0.820797	0.61 (0.55,0.66)
1446	Beverages	Total coffee	X62524	dihydrocaffeate sulfate (2)	Xenobiotics	Food Component/Plant	0.373428	2.06346e-22	0.885688	0.374848	1.3912e-22	0.844117	0.59 (0.53,0.65)
1447	Beverages	Total coffee	X46970	X - 17676			0.319773	1.53878e-16	0.884583	0.293313	4.79997e-14	0.835048	0.79 (0.76,0.82)
1448	Beverages	Total coffee	X1494	5-oxoproline	Amino Acid	Glutathione Metabolism	0.314076	5.56732e-16	0.880392	0.261697	2.18122e-11	0.8131	0.59 (0.53,0.64)
1449	Beverages	Total coffee	X62535	2,6-dimethylphenol sulfate	Xenobiotics	Chemical	0.334146	5.29897e-18	0.880125	0.280239	6.63177e-13	0.815386	0.28 (0.20,0.37)
1450	Beverages	Total coffee	X566	phenylpyruvate	Amino Acid	Phenylalanine Metabolism	0.30017	1.14566e-14	0.879744	0.294477	3.77337e-14	0.829637	0.51 (0.44,0.58)
1451	Beverages	Total coffee	X36847	2-ethylphenylsulfate	Xenobiotics	Benzoate Metabolism	0.318059	2.27223e-16	0.876886	0.286044	2.1019e-13	0.825789	0.26 (0.18,0.35)
1452	Beverages	Total coffee	X15745	methylsuccinate	Amino Acid	Leucine, Isoleucine and Valine Metabolism	0.288022	1.41235e-13	0.874943	0.259973	2.97747e-11	0.811843	0.67 (0.61,0.71)
1453	Beverages	Total coffee	X52637	X - 24408			0.252285	1.16089e-10	0.873724	0.229799	4.81931e-09	0.808832	0.63 (0.58,0.68)
1454	Beverages	Total coffee	X35635	3-(3-hydroxyphenyl)propionate	Xenobiotics	Benzoate Metabolism	0.309619	1.49357e-15	0.872161	0.320347	1.34952e-16	0.840192	0.65 (0.60,0.70)
1455	Beverages	Total coffee	X52328	X - 24270			0.319664	1.57752e-16	0.871018	0.342078	7.64184e-19	0.843088	0.51 (0.45,0.58)
1456	Beverages	Total coffee	X15142	allo-threonine	Amino Acid	Glycine, Serine and Threonine Metabolism	-0.29616	2.65999e-14	0.870104	-0.257182	4.90496e-11	0.820607	0.36 (0.29,0.44)
1457	Beverages	Total coffee	X54937	ferulylglycine (2)	Xenobiotics	Food Component/Plant	0.275996	1.51034e-12	0.868922	0.250423	1.60315e-10	0.809099	0.51 (0.44,0.57)
1458	Beverages	Total coffee	X48021	X - 17673			0.274741	1.92138e-12	0.866141	0.234687	2.21313e-09	0.801097	0.57 (0.51,0.63)
1459	Beverages	Total coffee	X48762	1,2,3-benzenetriol sulfate (2)	Xenobiotics	Chemical	0.250909	1.47404e-10	0.86576	0.219905	2.20912e-08	0.801593	0.57 (0.51,0.63)
1460	Beverages	Total coffee	X61972	glucuronide of C9H10O4 (1)*	Partially Characterized Molecules	Partially Characterized Molecules	0.24814	2.37296e-10	0.864845	0.231006	3.98317e-09	0.811538	0.54 (0.47,0.60)
1461	Beverages	Total coffee	X37077	cyclo(gly-pro)	Peptide	Dipeptide	0.232211	3.28989e-09	0.864121				0.36 (0.29,0.44)
1462	Beverages	Total coffee	X33950	N-acetylphenylalanine	Amino Acid	Phenylalanine Metabolism	0.239623	9.90816e-10	0.863931	0.212327	6.76252e-08	0.807766	0.73 (0.69,0.77)
1463	Beverages	Total coffee	X45415	3-(3-hydroxyphenyl)propionate sulfate	Xenobiotics	Benzoate Metabolism	0.282243	4.47432e-13	0.861111	0.2734	2.48175e-12	0.812567	0.60 (0.54,0.65)
1464	Beverages	Total coffee	X15753	hippurate	Xenobiotics	Benzoate Metabolism	0.266138	9.68039e-12	0.860806	0.226701	7.82224e-09	0.798811	0.59 (0.53,0.65)
1465	Beverages	Total coffee	X63857	methyl vanillate sulfate	Xenobiotics	Food Component/Plant	0.249103	2.01214e-10	0.859968				0.48 (0.41,0.55)
1466	Beverages	Total coffee	X63247	2-methoxyhydroquinone glucuronide (2)	Xenobiotics	Benzoate Metabolism	0.221611	1.70757e-08	0.859396	0.245353	3.81081e-10	0.814548	0.59 (0.54,0.65)
1467	Beverages	Total coffee	X22177	levulinate (4-oxovalerate)	Xenobiotics	Food Component/Plant	0.275252	1.74224e-12	0.859282	0.275872	1.54686e-12	0.819387	0.52 (0.45,0.58)
1468	Beverages	Total coffee	X62533	(2,4 or 2,5)-dimethylphenol sulfate	Xenobiotics	Food Component/Plant	0.274576	1.98309e-12	0.859206	0.224787	1.05143e-08	0.800602	0.31 (0.24,0.40)
1469	Beverages	Total coffee	X48761	1,2,3-benzenetriol sulfate (1)	Xenobiotics	Chemical	0.215994	3.95567e-08	0.858977	0.202408	2.75126e-07	0.796792	0.52 (0.45,0.58)
1470	Beverages	Total coffee	X20698	3-hydroxycinnamate	Xenobiotics	Food Component/Plant	0.275923	1.53182e-12	0.858025	0.278925	8.5714e-13	0.829142	0.54 (0.48,0.60)
1471	Beverages	Total coffee	X18349	indolelactate	Amino Acid	Tryptophan Metabolism	0.211257	7.89341e-08	0.857263	0.205655	1.7512e-07	0.806203	0.79 (0.76,0.82)
1472	Beverages	Total coffee	X48409	3-hydroxycinnamate sulfate	Xenobiotics	Food Component/Plant	0.294199	3.99698e-14	0.856996	0.28042	6.40135e-13	0.817787	0.66 (0.61,0.71)
1473	Beverages	Total coffee	X54926	coumaroylquinate (1)	Xenobiotics	Food Component/Plant	0.243986	4.79688e-10	0.856577	0.218059	2.91216e-08	0.796906	0.53 (0.47,0.60)
1474	Beverages	Total coffee	X48445	2-methoxyresorcinol sulfate	Xenobiotics	Chemical	0.214379	5.01504e-08	0.855281				0.62 (0.56,0.67)
1475	Beverages	Total coffee	X34378	methylurea	Amino Acid	Urea cycle; Arginine and Proline Metabolism	0.226756	7.75553e-09	0.854633				0.63 (0.58,0.68)
1476	Beverages	Total coffee	X47997	X - 17346			0.236241	1.72168e-09	0.851242	0.24324	5.43511e-10	0.805479	0.23 (0.15,0.32)
1477	Beverages	Total coffee	X20703	2,3-dimethylsuccinate	Amino Acid	Leucine, Isoleucine and Valine Metabolism	0.275653	1.61315e-12	0.850671	0.234978	2.11186e-09	0.78235	0.36 (0.28,0.44)
1478	Beverages	Total coffee	X47905	X - 12026			-0.217762	3.04412e-08	0.850671				0.60 (0.54,0.65)
1479	Beverages	Total coffee	X48026	X - 17686			0.224885	1.03578e-08	0.850518				0.55 (0.48,0.61)
1480	Beverages	Total coffee	X36764	3-dehydroshikimate	Xenobiotics	Food Component/Plant	0.205924	1.68637e-07	0.85029	0.203999	2.20679e-07	0.785665	0.44 (0.37,0.52)
1481	Beverages	Total coffee	X48457	4-methoxyphenol sulfate	Amino Acid	Tyrosine Metabolism	-0.257291	4.81091e-11	0.849108	-0.211782	7.31748e-08	0.797096	0.33 (0.26,0.41)
1482	Beverages	Total coffee	X54840	X - 24812			0.251859	1.25013e-10	0.846784	0.249564	1.85887e-10	0.802241	0.42 (0.35,0.50)
1483	Beverages	Total coffee	X47364	X - 19913			-0.22144	1.75247e-08	0.845603	-0.226265	8.36981e-09	0.798201	0.76 (0.72,0.80)
1484	Beverages	Total coffee	X43265	benzoylcarnitine*	Xenobiotics	Chemical	0.22505	1.00973e-08	0.844612	0.209215	1.05807e-07	0.792638	0.63 (0.58,0.69)
1485	Beverages	Total coffee	X47114	ferulic acid 4-sulfate	Xenobiotics	Food Component/Plant	0.2177	3.07197e-08	0.841335	0.202609	2.67608e-07	0.779912	0.51 (0.44,0.57)
1486	Beverages	Total coffee	X63158	phenylacetylaspartate	Peptide	Acetylated Peptides	0.21299	6.14241e-08	0.840954				0.51 (0.45,0.58)
1487	Beverages	Total coffee	X48252	3-methylurate*	Xenobiotics	Xanthine Metabolism	0.244452	4.43556e-10	0.838668	0.226191	8.46601e-09	0.781436	0.60 (0.55,0.66)
1488	Beverages	Total coffee	X32395	1-methylguanine	Nucleotide	Purine Metabolism, Guanine containing	-0.20504	1.90874e-07	0.837029	-0.210662	8.60014e-08	0.788904	0.63 (0.57,0.68)
1489	Beverages	Total coffee	X42040	5-hydroxymethyl-2-furoic acid	Amino Acid	Tyrosine Metabolism	0.202702	2.64171e-07	0.835048				0.29 (0.21,0.38)
1490	Beverages	Total coffee	X34390	7-methylxanthine	Xenobiotics	Xanthine Metabolism	0.215268	4.40206e-08	0.834286				0.59 (0.53,0.65)
1491	Beverages	Total coffee	X39598	7-methylurate	Xenobiotics	Xanthine Metabolism	0.202484	2.72255e-07	0.832876				0.62 (0.56,0.67)
1492	Beverages	Total coffee	X32445	3-methylxanthine	Xenobiotics	Xanthine Metabolism	0.215107	4.50725e-08	0.832076				0.60 (0.54,0.66)
1493	Beverages	Total coffee	X39603	ethyl glucuronide	Xenobiotics	Chemical	0.206193	1.62375e-07	0.830704				0.63 (0.57,0.68)
1494	Beverages	Total coffee	X52523	X - 24327						0.220792	1.93276e-08	0.803269	0.48 (0.41,0.55)
1495	Beverages	Decaffeinated	X61879	glucuronide of C19H28O4 (1)*	Partially Characterized Molecules	Partially Characterized Molecules	0.235862	1.83067e-09	0.660913				0.83 (0.79,0.85)
1496	Beverages	Decaffeinated	X18335	quinate	Xenobiotics	Food Component/Plant	0.207462	1.35752e-07	0.648186				0.82 (0.79,0.85)
1497	Beverages	Decaffeinated	X63393	X - 25666			0.209662	9.92607e-08	0.6459				0.72 (0.67,0.76)
1498	Beverages	Decaffeinated	X63402	feruloylquinate (4)	Xenobiotics	Food Component/Plant	0.207471	1.35575e-07	0.642509				0.73 (0.69,0.77)
1499	Beverages	Decaffeinated	X54839	X - 24811			0.209161	1.06627e-07	0.637479				0.83 (0.81,0.86)
1500	Beverages	Caffeinated	X61879	glucuronide of C19H28O4 (1)*	Partially Characterized Molecules	Partially Characterized Molecules	0.777873	1.27262e-129	0.981443	0.760935	7.68325e-121	0.972337	0.83 (0.79,0.85)
1501	Beverages	Caffeinated	X63236	3-hydroxypyridine glucuronide	Xenobiotics	Chemical	0.691618	2.27291e-91	0.980034	0.659591	2.06051e-80	0.949474	0.77 (0.73,0.80)
1502	Beverages	Caffeinated	X21169	3-hydroxypyridine	Xenobiotics	Chemical	0.717895	1.71183e-101	0.979805	0.672456	1.1978e-84	0.950922	0.76 (0.72,0.80)
1503	Beverages	Caffeinated	X47940	X - 12738			0.686132	2.15785e-89	0.979348	0.651521	7.33878e-78	0.946578	0.72 (0.67,0.76)
1504	Beverages	Caffeinated	X63227	3-hydroxy-2-methylpyridine sulfate	Xenobiotics	Chemical	0.680746	1.71142e-87	0.979348	0.634535	9.76876e-73	0.94372	0.74 (0.70,0.78)
1505	Beverages	Caffeinated	X48775	X - 23161			0.649075	4.20616e-77	0.979081	0.613871	6.3988e-67	0.939681	0.75 (0.71,0.79)
1506	Beverages	Caffeinated	X31536	N-(2-furoyl)glycine	Xenobiotics	Food Component/Plant	0.668164	3.27213e-83	0.978814	0.628627	4.98572e-71	0.941282	0.74 (0.70,0.78)
1507	Beverages	Caffeinated	X18335	quinate	Xenobiotics	Food Component/Plant	0.707156	3.21034e-97	0.9771	0.683922	1.31382e-88	0.955609	0.82 (0.79,0.85)
1508	Beverages	Caffeinated	X54839	X - 24811			0.695233	1.06883e-92	0.9771	0.639444	3.48442e-74	0.940024	0.83 (0.81,0.86)
1509	Beverages	Caffeinated	X63399	feruloylquinate (1)	Xenobiotics	Food Component/Plant	0.694421	2.13151e-92	0.976718	0.67347	5.43372e-85	0.951417	0.74 (0.70,0.78)
1510	Beverages	Caffeinated	X47076	citraconate/glutaconate	Energy	TCA Cycle	0.700821	8.65838e-95	0.97569	0.650374	1.66746e-77	0.949931	0.77 (0.73,0.81)
1511	Beverages	Caffeinated	X61771	2-furoylcarnitine	Xenobiotics	Food Component/Plant	0.643596	1.98173e-75	0.975309	0.616344	1.35757e-67	0.941853	0.73 (0.68,0.77)
1512	Beverages	Caffeinated	X48448	3-hydroxypyridine sulfate	Xenobiotics	Chemical	0.691809	1.9357e-91	0.975271	0.639653	3.01937e-74	0.941015	0.80 (0.77,0.83)
1513	Beverages	Caffeinated	X47974	X - 13838			0.677219	2.85224e-86	0.974318	0.660032	1.4861e-80	0.957209	0.69 (0.64,0.74)
1514	Beverages	Caffeinated	X63393	X - 25666			0.704075	4.97759e-96	0.974318	0.684402	8.88148e-89	0.946807	0.72 (0.67,0.76)
1515	Beverages	Caffeinated	X62872	cyclo(pro-tyr) (D,L)*	Peptide	Dipeptide	0.718329	1.1394e-101	0.973403	0.684942	5.7159e-89	0.960791	0.75 (0.71,0.79)
1516	Beverages	Caffeinated	X63402	feruloylquinate (4)	Xenobiotics	Food Component/Plant	0.665579	2.33774e-82	0.970508	0.634512	9.92076e-73	0.935261	0.73 (0.69,0.77)
1517	Beverages	Caffeinated	X63401	feruloylquinate (3)	Xenobiotics	Food Component/Plant	0.673804	4.18723e-85	0.970012	0.635082	6.75561e-73	0.954809	0.71 (0.67,0.76)
1518	Beverages	Caffeinated	X47984	X - 14082			0.638208	8.11126e-74	0.967116	0.587697	3.81901e-60	0.925697	0.70 (0.65,0.74)
1519	Beverages	Caffeinated	X21132	2,3-dihydroxypyridine	Xenobiotics	Food Component/Plant	0.619312	2.07366e-68	0.966659	0.57084	4.2546e-56	0.919829	0.73 (0.69,0.77)
1520	Beverages	Caffeinated	X48693	3-acetylphenol sulfate	Xenobiotics	Chemical	0.598693	6.47782e-63	0.960029	0.561953	4.67636e-54	0.917581	0.67 (0.62,0.72)
1521	Beverages	Caffeinated	X20676	maleate	Lipid	Fatty Acid, Dicarboxylate	0.568396	1.57203e-55	0.959953	0.49631	9.86367e-41	0.909503	0.70 (0.65,0.74)
1522	Beverages	Caffeinated	X46164	3-methyl catechol sulfate (2)	Xenobiotics	Benzoate Metabolism	0.591145	5.30549e-61	0.959648	0.556344	8.44343e-53	0.911256	0.55 (0.48,0.61)
1523	Beverages	Caffeinated	X46165	3-methyl catechol sulfate (1)	Xenobiotics	Benzoate Metabolism	0.593623	1.26525e-61	0.958886	0.553129	4.32631e-52	0.912971	0.56 (0.50,0.62)
1524	Beverages	Caffeinated	X63072	4-ethylcatechol sulfate	Xenobiotics	Benzoate Metabolism	0.601797	1.02298e-63	0.958543	0.547529	7.14309e-51	0.920058	0.75 (0.71,0.78)
1525	Beverages	Caffeinated	X52539	X - 24343			0.576933	1.55991e-57	0.957933	0.515643	2.33463e-44	0.909579	0.63 (0.57,0.68)
1526	Beverages	Caffeinated	X32401	trigonelline (N'-methylnicotinate)	Cofactors and Vitamins	Nicotinate and Nicotinamide Metabolism	0.585817	1.10963e-59	0.957781	0.525972	2.15505e-46	0.899139	0.74 (0.69,0.77)
1527	Beverages	Caffeinated	X18254	paraxanthine	Xenobiotics	Xanthine Metabolism	0.585744	1.15633e-59	0.957552	0.534368	4.23785e-48	0.913771	0.74 (0.70,0.78)
1528	Beverages	Caffeinated	X62934	X - 25500			0.60993	7.3607e-66	0.957019	0.595099	5.35492e-62	0.929889	0.63 (0.57,0.68)
1529	Beverages	Caffeinated	X63403	feruloylquinate (5)	Xenobiotics	Food Component/Plant	0.627629	9.60676e-71	0.956714	0.614209	5.18116e-67	0.917962	0.66 (0.60,0.70)
1530	Beverages	Caffeinated	X18493	mesaconate (methylfumarate)	Energy	TCA Cycle	0.543016	6.58712e-50	0.956523	0.512178	1.08435e-43	0.91861	0.65 (0.59,0.70)
1531	Beverages	Caffeinated	X34389	1-methylxanthine	Xenobiotics	Xanthine Metabolism	0.598697	6.46274e-63	0.955571	0.542333	9.19425e-50	0.912894	0.80 (0.76,0.83)
1532	Beverages	Caffeinated	X34395	1-methylurate	Xenobiotics	Xanthine Metabolism	0.610281	5.93287e-66	0.954961	0.555244	1.47957e-52	0.911103	0.79 (0.75,0.82)
1533	Beverages	Caffeinated	X62796	3-ethylcatechol sulfate (1)	Xenobiotics	Food Component/Plant	0.573657	9.30611e-57	0.953666	0.55379	3.09683e-52	0.914457	0.49 (0.43,0.56)
1534	Beverages	Caffeinated	X52818	X - 24499			0.566592	4.09348e-55	0.953437	0.523945	5.47479e-46	0.908779	0.61 (0.55,0.66)
1535	Beverages	Caffeinated	X48590	X - 23048			0.540357	2.40144e-49	0.953246	0.539625	3.41984e-49	0.929851	0.58 (0.52,0.63)
1536	Beverages	Caffeinated	X34400	1,7-dimethylurate	Xenobiotics	Xanthine Metabolism	0.534635	3.73403e-48	0.953018	0.496675	8.46644e-41	0.907446	0.74 (0.70,0.78)
1537	Beverages	Caffeinated	X63395	X - 25668			0.601625	1.13316e-63	0.952789	0.586849	6.18218e-60	0.913542	0.64 (0.58,0.69)
1538	Beverages	Caffeinated	X52540	X - 24344			0.583278	4.63103e-59	0.951113	0.538931	4.77987e-49	0.907026	0.54 (0.47,0.60)
1539	Beverages	Caffeinated	X34404	1,3,7-trimethylurate	Xenobiotics	Xanthine Metabolism	0.554349	2.33307e-52	0.950808	0.505024	2.44549e-42	0.899558	0.76 (0.72,0.79)
1540	Beverages	Caffeinated	X47977	X - 13844			0.581763	1.08032e-58	0.949627	0.535678	2.27251e-48	0.905845	0.77 (0.73,0.80)
1541	Beverages	Caffeinated	X54929	coumaroylquinate (4)	Xenobiotics	Food Component/Plant	0.566406	4.5188e-55	0.949474	0.540822	1.91661e-49	0.906798	0.64 (0.58,0.69)
1542	Beverages	Caffeinated	X569	caffeine	Xenobiotics	Xanthine Metabolism	0.571436	3.08854e-56	0.94875	0.51295	7.71336e-44	0.897958	0.76 (0.73,0.80)
1543	Beverages	Caffeinated	X18394	theophylline	Xenobiotics	Xanthine Metabolism	0.551011	1.25756e-51	0.948293	0.513273	6.68586e-44	0.897462	0.76 (0.72,0.79)
1544	Beverages	Caffeinated	X39581	m-tyramine	Amino Acid	Tyrosine Metabolism	0.519502	4.13187e-45	0.947874	0.484694	1.1576e-38	0.904054	0.73 (0.68,0.77)
1545	Beverages	Caffeinated	X34424	5-acetylamino-6-amino-3-methyluracil	Xenobiotics	Xanthine Metabolism	0.519657	3.85267e-45	0.947531	0.469884	3.88746e-36	0.886374	0.76 (0.72,0.80)
1546	Beverages	Caffeinated	X47937	X - 12730			0.507426	8.66166e-43	0.944483	0.481588	4.01578e-38	0.8967	0.75 (0.71,0.79)
1547	Beverages	Caffeinated	X63400	feruloylquinate (2)	Xenobiotics	Food Component/Plant	0.554805	1.85066e-52	0.943644	0.551954	7.82844e-52	0.896129	0.60 (0.55,0.66)
1548	Beverages	Caffeinated	X62797	3-ethylcatechol sulfate (2)	Xenobiotics	Food Component/Plant	0.548458	4.5042e-51	0.943263	0.519101	4.95146e-45	0.89087	0.48 (0.41,0.55)
1549	Beverages	Caffeinated	X22112	3-hydroxymandelate	Xenobiotics	Benzoate Metabolism	0.557662	4.30051e-53	0.942844	0.539967	2.90006e-49	0.9156	0.47 (0.40,0.54)
1550	Beverages	Caffeinated	X53243	catechol glucuronide	Amino Acid	Tyrosine Metabolism	0.513401	6.31846e-44	0.938462	0.488767	2.22299e-39	0.917429	0.69 (0.64,0.74)
1551	Beverages	Caffeinated	X62799	4-acetylcatechol sulfate (2)	Xenobiotics	Food Component/Plant	0.482127	3.23803e-38	0.937891	0.428326	1.12454e-29	0.87963	0.77 (0.74,0.81)
1552	Beverages	Caffeinated	X36845	o-cresol sulfate	Xenobiotics	Benzoate Metabolism	0.518194	7.45041e-45	0.937357	0.462665	5.98244e-35	0.88325	0.45 (0.38,0.52)
1553	Beverages	Caffeinated	X54927	coumaroylquinate (2)	Xenobiotics	Food Component/Plant	0.514836	3.34382e-44	0.936976	0.499229	2.89325e-41	0.87822	0.63 (0.58,0.68)
1554	Beverages	Caffeinated	X32391	1,3-dimethylurate	Xenobiotics	Xanthine Metabolism	0.546265	1.33566e-50	0.934309	0.496861	7.83053e-41	0.885078	0.67 (0.62,0.72)
1555	Beverages	Caffeinated	X46490	X - 17185			0.515009	3.09517e-44	0.929431	0.4925	4.80392e-40	0.877458	0.58 (0.52,0.64)
1556	Beverages	Caffeinated	X62531	2,3-dimethylphenol sulfate	Xenobiotics	Chemical	0.508088	6.49768e-43	0.928098	0.464976	2.51117e-35	0.889232	0.42 (0.35,0.50)
1557	Beverages	Caffeinated	X46111	guaiacol sulfate	Xenobiotics	Benzoate Metabolism	0.449703	6.89872e-33	0.922344	0.376512	8.74469e-23	0.869189	0.73 (0.68,0.77)
1558	Beverages	Caffeinated	X48051	X - 17398			0.507892	7.07436e-43	0.922039	0.492919	4.04056e-40	0.883973	0.52 (0.45,0.58)
1559	Beverages	Caffeinated	X48752	3-methoxycatechol sulfate (2)	Xenobiotics	Benzoate Metabolism	0.404527	2.3278e-26	0.921353	0.401012	6.83217e-26	0.876391	0.62 (0.56,0.67)
1560	Beverages	Caffeinated	X46630	X - 12816			0.528209	7.64685e-47	0.919486	0.535404	2.59013e-48	0.888432	0.90 (0.89,0.92)
1561	Beverages	Caffeinated	X47999	X - 17349			0.49394	2.64661e-40	0.918648	0.484311	1.35039e-38	0.872542	0.54 (0.48,0.61)
1562	Beverages	Caffeinated	X49646	X - 23748			0.423106	6.32593e-29	0.916819	0.382657	1.53772e-23	0.853909	0.57 (0.51,0.63)
1563	Beverages	Caffeinated	X48041	X - 18240			0.483162	2.14105e-38	0.916171	0.453305	1.88204e-33	0.862673	0.54 (0.47,0.60)
1564	Beverages	Caffeinated	X54930	coumaroylquinate (5)	Xenobiotics	Food Component/Plant	0.439367	2.63284e-31	0.915371	0.409923	4.34805e-27	0.858025	0.57 (0.51,0.63)
1565	Beverages	Caffeinated	X35320	catechol sulfate	Xenobiotics	Benzoate Metabolism	0.4434	6.4522e-32	0.915028	0.391147	1.30979e-24	0.867856	0.71 (0.66,0.75)
1566	Beverages	Caffeinated	X34120	chlorogenate	Xenobiotics	Food Component/Plant	0.492027	5.83913e-40	0.91499	0.506454	1.31975e-42	0.882564	0.55 (0.49,0.61)
1567	Beverages	Caffeinated	X1585	N-acetylalanine	Amino Acid	Alanine and Aspartate Metabolism	0.410127	4.07821e-27	0.913085	0.402239	4.6975e-26	0.889613	0.63 (0.57,0.68)
1568	Beverages	Caffeinated	X63843	4-vinylguaiacol glucuronide	Xenobiotics	Food Component/Plant	0.436532	6.99517e-31	0.911561	0.433629	1.88503e-30	0.888622	0.41 (0.34,0.49)
1569	Beverages	Caffeinated	X63163	3-hydroxyisonicotinic acid	Xenobiotics	Drug - Neurological	0.447426	1.55523e-32	0.910875	0.436127	8.03904e-31	0.877153	0.64 (0.59,0.69)
1570	Beverages	Caffeinated	X53254	caffeic acid sulfate	Xenobiotics	Food Component/Plant	0.405747	1.59745e-26	0.908093	0.398764	1.35094e-25	0.844765	0.63 (0.57,0.68)
1571	Beverages	Caffeinated	X34401	5-acetylamino-6-formylamino-3-methyluracil	Xenobiotics	Xanthine Metabolism	0.439814	2.25484e-31	0.907293	0.401318	6.22288e-26	0.853757	0.69 (0.64,0.74)
1572	Beverages	Caffeinated	X54695	X - 24757			0.397004	2.29535e-25	0.90535	0.372842	2.42635e-22	0.860006	0.64 (0.59,0.69)
1573	Beverages	Caffeinated	X47978	X - 13846			0.428259	1.15006e-29	0.905159	0.386014	5.85679e-24	0.854252	0.47 (0.41,0.54)
1574	Beverages	Caffeinated	X47965	X - 13723			0.4284	1.09719e-29	0.898262	0.373039	2.29773e-22	0.846479	0.62 (0.56,0.67)
1575	Beverages	Caffeinated	X62840	cyclo(pro-sulfo-tyr)*	Peptide	Dipeptide	0.357156	1.6456e-20	0.896624	0.311894	9.04313e-16	0.847127	0.57 (0.51,0.63)
1576	Beverages	Caffeinated	X46672	X - 17325			0.35097	8.1496e-20	0.894719	0.314542	5.01656e-16	0.849566	0.69 (0.64,0.73)
1577	Beverages	Caffeinated	X35121	nicotinurate	Cofactors and Vitamins	Nicotinate and Nicotinamide Metabolism	0.281548	5.13058e-13	0.894338	0.273895	2.25856e-12	0.846327	0.59 (0.53,0.65)
1578	Beverages	Caffeinated	X39600	3-hydroxyhippurate	Xenobiotics	Benzoate Metabolism	0.372777	2.47054e-22	0.893995	0.352463	5.55632e-20	0.847394	0.65 (0.59,0.70)
1579	Beverages	Caffeinated	X22158	citramalate	Amino Acid	Glutamate Metabolism	0.388638	2.73209e-24	0.893195	0.32784	2.37485e-17	0.821216	0.61 (0.55,0.66)
1580	Beverages	Caffeinated	X62857	dihydroferulic acid sulfate	Xenobiotics	Food Component/Plant	0.419285	2.1983e-28	0.892204	0.417777	3.57762e-28	0.849718	0.62 (0.56,0.67)
1581	Beverages	Caffeinated	X46994	X - 17367			0.352704	5.22311e-20	0.890718	0.312055	8.72691e-16	0.850709	0.69 (0.64,0.73)
1582	Beverages	Caffeinated	X47796	X - 17304			0.365475	1.80986e-21	0.888775	0.329256	1.70075e-17	0.834705	0.42 (0.35,0.50)
1583	Beverages	Caffeinated	X62530	3-hydroxyhippurate sulfate	Xenobiotics	Benzoate Metabolism	0.331371	1.02988e-17	0.888508	0.317312	2.69061e-16	0.836496	0.64 (0.59,0.69)
1584	Beverages	Caffeinated	X54936	ferulylglycine (1)	Xenobiotics	Food Component/Plant	0.375603	1.12724e-22	0.888394	0.361899	4.7129e-21	0.848422	0.61 (0.55,0.66)
1585	Beverages	Caffeinated	X42983	3-acetylphenol	Xenobiotics	Chemical	0.36368	2.93073e-21	0.887174	0.35772	1.4198e-20	0.849947	0.58 (0.52,0.64)
1586	Beverages	Caffeinated	X48696	maltol sulfate	Xenobiotics	Food Component/Plant	0.341651	8.49213e-19	0.885764	0.282634	4.14211e-13	0.822626	0.43 (0.35,0.50)
1587	Beverages	Caffeinated	X52340	N-carbamoylalanine	Amino Acid	Alanine and Aspartate Metabolism	0.338362	1.90639e-18	0.884659	0.320595	1.27516e-16	0.840383	0.59 (0.53,0.64)
1588	Beverages	Caffeinated	X47922	X - 12543			0.3819	1.90875e-23	0.884278	0.347952	1.75588e-19	0.840802	0.63 (0.57,0.68)
1589	Beverages	Caffeinated	X47962	X - 13695			0.361538	5.1874e-21	0.884164	0.30327	5.91941e-15	0.827732	0.63 (0.58,0.68)
1590	Beverages	Caffeinated	X54823	X - 24795			0.354875	2.98067e-20	0.883973	0.335693	3.64798e-18	0.844079	0.68 (0.63,0.73)
1591	Beverages	Caffeinated	X62313	4-hydroxycatechol sulfate	Xenobiotics	Benzoate Metabolism	0.320784	1.22112e-16	0.883554	0.301951	7.84752e-15	0.821712	0.61 (0.55,0.66)
1592	Beverages	Caffeinated	X49515	X - 23639			0.34065	1.08727e-18	0.879744	0.301562	8.52663e-15	0.822398	0.66 (0.61,0.71)
1593	Beverages	Caffeinated	X46970	X - 17676			0.340523	1.1219e-18	0.879553	0.279685	7.39059e-13	0.826627	0.79 (0.76,0.82)
1594	Beverages	Caffeinated	X62535	2,6-dimethylphenol sulfate	Xenobiotics	Chemical	0.335647	3.68875e-18	0.877839	0.284046	3.13124e-13	0.814624	0.28 (0.20,0.37)
1595	Beverages	Caffeinated	X38645	2-acetolactate	Xenobiotics	Food Component/Plant	0.362708	3.79957e-21	0.876696	0.334617	4.73148e-18	0.844879	0.33 (0.26,0.41)
1596	Beverages	Caffeinated	X62524	dihydrocaffeate sulfate (2)	Xenobiotics	Food Component/Plant	0.356809	1.80179e-20	0.875133	0.352793	5.10427e-20	0.833029	0.59 (0.53,0.65)
1597	Beverages	Caffeinated	X40481	dihydroferulate	Xenobiotics	Food Component/Plant	0.384735	8.47133e-24	0.875057	0.34787	1.79274e-19	0.830209	0.59 (0.53,0.65)
1598	Beverages	Caffeinated	X52328	X - 24270			0.328761	1.9118e-17	0.871475	0.328077	2.2461e-17	0.829828	0.51 (0.45,0.58)
1599	Beverages	Caffeinated	X36847	2-ethylphenylsulfate	Xenobiotics	Benzoate Metabolism	0.320049	1.44455e-16	0.870218	0.269435	5.2446e-12	0.814434	0.26 (0.18,0.35)
1600	Beverages	Caffeinated	X48442	4-vinylguaiacol sulfate	Xenobiotics	Food Component/Plant	0.289095	1.1366e-13	0.869342	0.273762	2.31658e-12	0.827656	0.41 (0.33,0.48)
1601	Beverages	Caffeinated	X15745	methylsuccinate	Amino Acid	Leucine, Isoleucine and Valine Metabolism	0.31129	1.03366e-15	0.869075	0.242005	6.67913e-10	0.810585	0.67 (0.61,0.71)
1602	Beverages	Caffeinated	X1494	5-oxoproline	Amino Acid	Glutathione Metabolism	0.318924	1.86671e-16	0.866903	0.256716	5.32794e-11	0.815005	0.59 (0.53,0.64)
1603	Beverages	Caffeinated	X52637	X - 24408			0.286014	2.11476e-13	0.866598	0.234752	2.1899e-09	0.81028	0.63 (0.58,0.68)
1604	Beverages	Caffeinated	X566	phenylpyruvate	Amino Acid	Phenylalanine Metabolism	0.277723	1.08237e-12	0.86496	0.286992	1.7379e-13	0.830895	0.51 (0.44,0.58)
1605	Beverages	Caffeinated	X15753	hippurate	Xenobiotics	Benzoate Metabolism	0.288752	1.21856e-13	0.862559	0.217297	3.26188e-08	0.799459	0.59 (0.53,0.65)
1606	Beverages	Caffeinated	X45415	3-(3-hydroxyphenyl)propionate sulfate	Xenobiotics	Benzoate Metabolism	0.297867	1.86158e-14	0.86054	0.264782	1.24256e-11	0.808718	0.60 (0.54,0.65)
1607	Beverages	Caffeinated	X35635	3-(3-hydroxyphenyl)propionate	Xenobiotics	Benzoate Metabolism	0.315706	3.86378e-16	0.859206	0.297818	1.88097e-14	0.824036	0.65 (0.60,0.70)
1608	Beverages	Caffeinated	X54937	ferulylglycine (2)	Xenobiotics	Food Component/Plant	0.26928	5.39877e-12	0.859206	0.236357	1.68968e-09	0.806584	0.51 (0.44,0.57)
1609	Beverages	Caffeinated	X37077	cyclo(gly-pro)	Peptide	Dipeptide	0.241196	7.63952e-10	0.858291				0.36 (0.29,0.44)
1610	Beverages	Caffeinated	X48409	3-hydroxycinnamate sulfate	Xenobiotics	Food Component/Plant	0.29728	2.10514e-14	0.856805	0.266595	8.89609e-12	0.810661	0.66 (0.61,0.71)
1611	Beverages	Caffeinated	X20698	3-hydroxycinnamate	Xenobiotics	Food Component/Plant	0.291766	6.59602e-14	0.854976	0.263012	1.71745e-11	0.815386	0.54 (0.48,0.60)
1612	Beverages	Caffeinated	X61972	glucuronide of C9H10O4 (1)*	Partially Characterized Molecules	Partially Characterized Molecules	0.231498	3.68474e-09	0.853681	0.220247	2.0985e-08	0.808909	0.54 (0.47,0.60)
1613	Beverages	Caffeinated	X15142	allo-threonine	Amino Acid	Glycine, Serine and Threonine Metabolism	-0.271791	3.36724e-12	0.853185	-0.248847	2.10266e-10	0.817558	0.36 (0.29,0.44)
1614	Beverages	Caffeinated	X33950	N-acetylphenylalanine	Amino Acid	Phenylalanine Metabolism	0.255308	6.83509e-11	0.852804	0.209703	9.86833e-08	0.814662	0.73 (0.69,0.77)
1615	Beverages	Caffeinated	X63247	2-methoxyhydroquinone glucuronide (2)	Xenobiotics	Benzoate Metabolism	0.244535	4.37397e-10	0.851166	0.239177	1.06615e-09	0.819387	0.59 (0.54,0.65)
1616	Beverages	Caffeinated	X22177	levulinate (4-oxovalerate)	Xenobiotics	Food Component/Plant	0.244037	4.75572e-10	0.85048	0.248563	2.20749e-10	0.822626	0.52 (0.45,0.58)
1617	Beverages	Caffeinated	X34378	methylurea	Amino Acid	Urea cycle; Arginine and Proline Metabolism	0.274708	1.93348e-12	0.850023	0.216398	3.7266e-08	0.784675	0.63 (0.58,0.68)
1618	Beverages	Caffeinated	X62533	(2,4 or 2,5)-dimethylphenol sulfate	Xenobiotics	Food Component/Plant	0.262719	1.81187e-11	0.849489	0.213664	5.56792e-08	0.797897	0.31 (0.24,0.40)
1619	Beverages	Caffeinated	X54926	coumaroylquinate (1)	Xenobiotics	Food Component/Plant	0.220474	2.02784e-08	0.849146	0.206144	1.63491e-07	0.7926	0.53 (0.47,0.60)
1620	Beverages	Caffeinated	X43265	benzoylcarnitine*	Xenobiotics	Chemical	0.245232	3.88947e-10	0.848765				0.63 (0.58,0.69)
1621	Beverages	Caffeinated	X48021	X - 17673			0.239056	1.08763e-09	0.847317	0.216248	3.80978e-08	0.79382	0.57 (0.51,0.63)
1622	Beverages	Caffeinated	X48762	1,2,3-benzenetriol sulfate (2)	Xenobiotics	Chemical	0.215307	4.37703e-08	0.846898				0.57 (0.51,0.63)
1623	Beverages	Caffeinated	X48457	4-methoxyphenol sulfate	Amino Acid	Tyrosine Metabolism	-0.221614	1.70691e-08	0.845412				0.33 (0.26,0.41)
1624	Beverages	Caffeinated	X47364	X - 19913			-0.23394	2.49543e-09	0.844993	-0.239942	9.39974e-10	0.797287	0.76 (0.72,0.80)
1625	Beverages	Caffeinated	X47905	X - 12026			-0.203406	2.39636e-07	0.84446				0.60 (0.54,0.65)
1626	Beverages	Caffeinated	X20703	2,3-dimethylsuccinate	Amino Acid	Leucine, Isoleucine and Valine Metabolism	0.297212	2.13561e-14	0.844079	0.234305	2.35332e-09	0.791838	0.36 (0.28,0.44)
1627	Beverages	Caffeinated	X18349	indolelactate	Amino Acid	Tryptophan Metabolism	0.205579	1.76989e-07	0.842669				0.79 (0.76,0.82)
1628	Beverages	Caffeinated	X54840	X - 24812			0.255433	6.68603e-11	0.840535	0.237883	1.31786e-09	0.808871	0.42 (0.35,0.50)
1629	Beverages	Caffeinated	X63158	phenylacetylaspartate	Peptide	Acetylated Peptides	0.229914	4.73295e-09	0.839201				0.51 (0.45,0.58)
1630	Beverages	Caffeinated	X42040	5-hydroxymethyl-2-furoic acid	Amino Acid	Tyrosine Metabolism	0.219036	2.51691e-08	0.836153				0.29 (0.21,0.38)
1631	Beverages	Caffeinated	X47997	X - 17346			0.23315	2.83185e-09	0.836077	0.251062	1.43554e-10	0.806965	0.23 (0.15,0.32)
1632	Beverages	Caffeinated	X63857	methyl vanillate sulfate	Xenobiotics	Food Component/Plant	0.204532	2.04896e-07	0.833067				0.48 (0.41,0.55)
1633	Beverages	Caffeinated	X48252	3-methylurate*	Xenobiotics	Xanthine Metabolism	0.249497	1.88037e-10	0.832114	0.242654	5.99456e-10	0.77854	0.60 (0.55,0.66)
1634	Beverages	Caffeinated	X47114	ferulic acid 4-sulfate	Xenobiotics	Food Component/Plant	0.20894	1.10042e-07	0.831657				0.51 (0.44,0.57)
1635	Beverages	Caffeinated	X39603	ethyl glucuronide	Xenobiotics	Chemical	0.224682	1.06856e-08	0.83078				0.63 (0.57,0.68)
1636	Beverages	Caffeinated	X39598	7-methylurate	Xenobiotics	Xanthine Metabolism	0.211064	8.11721e-08	0.830666	0.216698	3.56486e-08	0.780369	0.62 (0.56,0.67)
1637	Beverages	Caffeinated	X34390	7-methylxanthine	Xenobiotics	Xanthine Metabolism	0.204236	2.1353e-07	0.830018				0.59 (0.53,0.65)
1638	Beverages	Caffeinated	X62871	5-hydroxymethyl-2-furoylcarnitine*	Xenobiotics	Food Component/Plant	0.220498	2.02064e-08	0.826284				0.53 (0.47,0.59)
1639	Beverages	Caffeinated	X32445	3-methylxanthine	Xenobiotics	Xanthine Metabolism	0.212819	6.29638e-08	0.825217	0.209295	1.04615e-07	0.773967	0.60 (0.54,0.66)
1640	Beverages	Caffeinated	X52523	X - 24327						0.201653	3.0527e-07	0.790085	0.48 (0.41,0.55)
1641	Beverages	Caffeinated	X36764	3-dehydroshikimate	Xenobiotics	Food Component/Plant				0.205605	1.76351e-07	0.787266	0.44 (0.37,0.52)
1642	Beverages	Total tea	X62711	N-acetyltheanine	Xenobiotics	Food Component/Plant	0.522649	9.89903e-46	0.933394	0.512267	1.04293e-43	0.884659	0.55 (0.48,0.61)
1643	Beverages	Total tea	X54926	coumaroylquinate (1)	Xenobiotics	Food Component/Plant	0.360889	6.16172e-21	0.828418	0.35008	1.02276e-19	0.794239	0.53 (0.47,0.60)
1644	Beverages	Total tea	X48445	2-methoxyresorcinol sulfate	Xenobiotics	Chemical	0.311686	9.46904e-16	0.809404	0.33074	1.19664e-17	0.76166	0.62 (0.56,0.67)
1645	Beverages	Total tea	X48762	1,2,3-benzenetriol sulfate (2)	Xenobiotics	Chemical	0.306089	3.22487e-15	0.804946	0.325221	4.38282e-17	0.760402	0.57 (0.51,0.63)
1646	Beverages	Total tea	X48021	X - 17673			0.302414	7.10949e-15	0.800373	0.311872	9.08748e-16	0.761012	0.57 (0.51,0.63)
1647	Beverages	Total tea	X48025	X - 17685			0.3002	1.13841e-14	0.78799	0.309301	1.60151e-15	0.741846	0.65 (0.59,0.70)
1648	Beverages	Total tea	X54928	coumaroylquinate (3)	Xenobiotics	Food Component/Plant	0.296891	2.28396e-14	0.787342	0.31731	2.69193e-16	0.7713	0.33 (0.26,0.41)
1649	Beverages	Total tea	X48761	1,2,3-benzenetriol sulfate (1)	Xenobiotics	Chemical	0.272331	3.04004e-12	0.786199	0.309595	1.50149e-15	0.753429	0.52 (0.45,0.58)
1650	Beverages	Total tea	X48763	3-methoxycatechol sulfate (1)	Xenobiotics	Benzoate Metabolism	0.281336	5.34841e-13	0.783265	0.306432	2.99385e-15	0.740703	0.55 (0.49,0.61)
1651	Beverages	Total tea	X54927	coumaroylquinate (2)	Xenobiotics	Food Component/Plant	0.295275	3.19798e-14	0.78136	0.236291	1.70771e-09	0.714563	0.63 (0.58,0.68)
1652	Beverages	Total tea	X54929	coumaroylquinate (4)	Xenobiotics	Food Component/Plant	0.270376	4.396e-12	0.766232	0.211072	8.10704e-08	0.701417	0.64 (0.58,0.69)
1653	Beverages	Total tea	X36764	3-dehydroshikimate	Xenobiotics	Food Component/Plant	0.215646	4.1639e-08	0.761317	0.207661	1.31978e-07	0.728166	0.44 (0.37,0.52)
1654	Beverages	Total tea	X42382	S-adenosylhomocysteine (SAH)	Amino Acid	Methionine, Cysteine, SAM and Taurine Metabolism	-0.210175	9.22333e-08	0.7508				0.42 (0.35,0.50)
1655	Beverages	Total tea	X35892	2,4,6-trihydroxybenzoate	Xenobiotics	Benzoate Metabolism	0.213746	5.50133e-08	0.750229	0.25376	8.97311e-11	0.73312	0.54 (0.47,0.60)
1656	Beverages	Total tea	X54930	coumaroylquinate (5)	Xenobiotics	Food Component/Plant	0.236551	1.63723e-09	0.749809				0.57 (0.51,0.63)
1657	Beverages	Total tea	X34404	1,3,7-trimethylurate	Xenobiotics	Xanthine Metabolism	0.2057	1.74002e-07	0.746304				0.76 (0.72,0.79)
1658	Beverages	Total tea	X54695	X - 24757			0.2273	7.12716e-09	0.74497	0.222946	1.39391e-08	0.705876	0.64 (0.59,0.69)
1659	Beverages	Total tea	X569	caffeine	Xenobiotics	Xanthine Metabolism	0.205842	1.70579e-07	0.739445				0.76 (0.73,0.80)
1660	Beverages	Total tea	X46111	guaiacol sulfate	Xenobiotics	Benzoate Metabolism	0.211976	7.11476e-08	0.731977	0.206008	1.66646e-07	0.686747	0.73 (0.68,0.77)
1661	Beverages	Total tea	X46461	X - 16124			0.216907	3.45612e-08	0.721155				0.74 (0.70,0.78)
1662	Beverages	Total tea	X47917	X - 12306						0.216805	3.50889e-08	0.71704	0.66 (0.61,0.71)
1663	Beverages	Total tea	X49283	X - 23423						0.204694	2.00326e-07	0.704618	0.51 (0.45,0.58)
1664	Beverages	Total tea	X49469	X - 23593						0.206051	1.65647e-07	0.697112	0.55 (0.49,0.61)
1665	Beverages	Total tea	X35320	catechol sulfate	Xenobiotics	Benzoate Metabolism				0.20309	2.50378e-07	0.689681	0.71 (0.66,0.75)
1666	Beverages	Green tea	X62711	N-acetyltheanine	Xenobiotics	Food Component/Plant	0.292114	6.14135e-14	0.737349	0.342164	7.47899e-19	0.722451	0.55 (0.48,0.61)
1667	Beverages	Green tea	X42382	S-adenosylhomocysteine (SAH)	Amino Acid	Methionine, Cysteine, SAM and Taurine Metabolism	-0.258011	4.23217e-11	0.72588	-0.257794	4.39873e-11	0.66118	0.42 (0.35,0.50)
1668	Beverages	Green tea	X46627	X - 12740			0.254444	7.95801e-11	0.719784	0.218758	2.62351e-08	0.65535	0.41 (0.33,0.48)
1669	Beverages	Green tea	X47917	X - 12306			0.206466	1.56243e-07	0.715592				0.66 (0.61,0.71)
1670	Beverages	Green tea	X53265	X - 12811			0.251131	1.4185e-10	0.713877	0.216122	3.88146e-08	0.6459	0.40 (0.32,0.47)
1671	Beverages	Green tea	X47945	X - 12821			0.226287	8.34181e-09	0.709153				0.37 (0.29,0.45)
1672	Beverages	Green tea	X47941	X - 12813			0.236196	1.73415e-09	0.707705	0.205233	1.85793e-07	0.654054	0.34 (0.26,0.42)
1673	Beverages	Green tea	X54926	coumaroylquinate (1)	Xenobiotics	Food Component/Plant				0.225724	9.10075e-09	0.668534	0.53 (0.47,0.60)
1674	Beverages	Black tea	X62711	N-acetyltheanine	Xenobiotics	Food Component/Plant	0.414069	1.17284e-27	0.80506	0.469427	4.63167e-36	0.807308	0.55 (0.48,0.61)
1675	Beverages	Black tea	X48762	1,2,3-benzenetriol sulfate (2)	Xenobiotics	Chemical	0.249187	1.98325e-10	0.729576	0.257128	4.95257e-11	0.710258	0.57 (0.51,0.63)
1676	Beverages	Black tea	X48445	2-methoxyresorcinol sulfate	Xenobiotics	Chemical	0.254381	8.04709e-11	0.728471	0.269219	5.46123e-12	0.71704	0.62 (0.56,0.67)
1677	Beverages	Black tea	X54926	coumaroylquinate (1)	Xenobiotics	Food Component/Plant	0.29594	2.78489e-14	0.727595	0.26676	8.62883e-12	0.697912	0.53 (0.47,0.60)
1678	Beverages	Black tea	X48763	3-methoxycatechol sulfate (1)	Xenobiotics	Benzoate Metabolism	0.255756	6.31545e-11	0.722565	0.251137	1.41699e-10	0.701684	0.55 (0.49,0.61)
1679	Beverages	Black tea	X54928	coumaroylquinate (3)	Xenobiotics	Food Component/Plant	0.296761	2.3468e-14	0.721803	0.30643	2.99541e-15	0.710524	0.33 (0.26,0.41)
1680	Beverages	Black tea	X48025	X - 17685			0.253786	8.93137e-11	0.721803	0.242147	6.52304e-10	0.70218	0.65 (0.59,0.70)
1681	Beverages	Black tea	X48761	1,2,3-benzenetriol sulfate (1)	Xenobiotics	Chemical	0.233993	2.47432e-09	0.721155	0.251247	1.39025e-10	0.709038	0.52 (0.45,0.58)
1682	Beverages	Black tea	X48021	X - 17673			0.256441	5.59409e-11	0.718336	0.259662	3.14915e-11	0.707895	0.57 (0.51,0.63)
1683	Beverages	Black tea	X54927	coumaroylquinate (2)	Xenobiotics	Food Component/Plant	0.253945	8.68678e-11	0.71121				0.63 (0.58,0.68)
1684	Beverages	Black tea	X54930	coumaroylquinate (5)	Xenobiotics	Food Component/Plant	0.246385	3.19998e-10	0.703056				0.57 (0.51,0.63)
1685	Beverages	Black tea	X54929	coumaroylquinate (4)	Xenobiotics	Food Component/Plant	0.210807	8.42209e-08	0.699588				0.64 (0.58,0.69)
1686	Beverages	Black tea	X35892	2,4,6-trihydroxybenzoate	Xenobiotics	Benzoate Metabolism				0.202265	2.80602e-07	0.68107	0.54 (0.47,0.60)
1687	Beverages	Herbal tea	X49283	X - 23423			0.219263	2.43271e-08	0.740017				0.51 (0.45,0.58)
1688	Beverages	Herbal tea	X47917	X - 12306			0.236155	1.74586e-09	0.739102				0.66 (0.61,0.71)
1689	Beverages	Herbal tea	X35320	catechol sulfate	Xenobiotics	Benzoate Metabolism	0.216382	3.73505e-08	0.73373				0.71 (0.66,0.75)
1690	Beverages	Herbal tea	X63264	pentose acid*	Partially Characterized Molecules	Partially Characterized Molecules	0.216376	3.73852e-08	0.73331				0.57 (0.50,0.62)
1691	Beverages	Herbal tea	X48026	X - 17686			0.201043	3.31912e-07	0.726871	0.209437	1.02513e-07	0.630163	0.55 (0.48,0.61)
1692	Beverages	Herbal tea	X15753	hippurate	Xenobiotics	Benzoate Metabolism	0.203288	2.43601e-07	0.726376				0.59 (0.53,0.65)
1693	Beverages	Sugar-sweetened beverages	X49879	X - 23970			-0.216558	3.63906e-08	0.820683				0.52 (0.46,0.59)
1694	Beverages	Sugar-sweetened beverages	X49284	X - 23424			0.20437	2.0957e-07	0.813138				0.28 (0.20,0.37)
1695	Beverages	Sugar-sweetened beverages	X62959	hydroxy-N6,N6,N6-trimethyllysine*	Amino Acid	Lysine Metabolism	0.244588	4.33503e-10	0.806965				0.62 (0.56,0.67)
1696	Beverages	Sugar-sweetened beverages	X53254	caffeic acid sulfate	Xenobiotics	Food Component/Plant	-0.203654	2.31531e-07	0.806203				0.63 (0.57,0.68)
1697	Beverages	Sugar-sweetened beverages	X21156	abscisate	Xenobiotics	Food Component/Plant	-0.203124	2.49203e-07	0.80487				0.47 (0.40,0.54)
1698	Beverages	Sugar-sweetened beverages	X1498	N6,N6,N6-trimethyllysine	Amino Acid	Lysine Metabolism	0.203032	2.52394e-07	0.803803				0.63 (0.57,0.68)
1699	Beverages	Sugar-sweetened beverages	X48023	X - 17679			0.207177	1.41343e-07	0.802888				0.51 (0.44,0.57)
1700	Beverages	Sugar-sweetened beverages	X62286	delta-CEHC glucuronide*	Cofactors and Vitamins	Tocopherol Metabolism	0.216576	3.62975e-08	0.802736				0.48 (0.42,0.55)
1701	Beverages	Sugar-sweetened beverages	X1519	sucrose	Carbohydrate	Disaccharides and Oligosaccharides	0.209772	9.77183e-08	0.801859				0.31 (0.24,0.40)
1702	Beverages	Sugar-sweetened beverages	X15685	5-hydroxylysine	Amino Acid	Lysine Metabolism	0.202452	2.73447e-07	0.796639				0.63 (0.57,0.68)
1703	Beverages	Diet beverages	X63555	X - 25785			0.469373	4.72752e-36	0.839582	0.428564	1.03848e-29	0.812795	0.48 (0.41,0.55)
1704	Beverages	Diet beverages	X48569	acesulfame	Xenobiotics	Food Component/Plant	0.420574	1.44658e-28	0.825713	0.321038	1.15201e-16	0.765051	0.49 (0.43,0.56)
1705	Beverages	Diet beverages	X36649	sucralose	Xenobiotics	Food Component/Plant	0.412736	1.791e-27	0.807118	0.279958	7.00756e-13	0.742646	0.50 (0.43,0.56)
1706	Beverages	Diet beverages	X48023	X - 17679			0.264732	1.25407e-11	0.76406	0.245593	3.65894e-10	0.724432	0.51 (0.44,0.57)
1707	Beverages	Diet beverages	X21151	saccharin	Xenobiotics	Food Component/Plant	0.278947	8.53331e-13	0.743408	0.242842	5.80983e-10	0.694559	0.60 (0.54,0.65)
1708	Beverages	Diet beverages	X20699	erythritol	Xenobiotics	Food Component/Plant				0.201919	2.94315e-07	0.69715	0.55 (0.48,0.61)

## Sheet: Table S2
Table S2. Food-metabolite associations identified using the FFQ in the CPS-3 Diet Assessment Sub-study.
	section	Label	BIOCHEMICAL	SUPER_PATHWAY	SUB_PATHWAY	R	pval	AUC
1	Fruits	Banana	5-hydroxyindoleacetate	Amino Acid	Tryptophan Metabolism	0.219797	2.24531e-08	0.779759
2	Fruits	Banana	2-isopropylmalate	Xenobiotics	Food Component/Plant	0.240539	8.51797e-10	0.795534
3	Fruits	Banana	ethyl pyruvate	Xenobiotics	Food Component/Plant	0.248478	2.23998e-10	0.79782
4	Fruits	Banana	X - 12410			0.264586	1.28795e-11	0.797439
5	Fruits	Banana	X - 24338			0.295018	3.37338e-14	0.817177
6	Fruits	Banana	dopamine 3-O-sulfate	Amino Acid	Tyrosine Metabolism	0.302761	6.60102e-15	0.826208
7	Fruits	Avocado	gentisic acid-5-glucoside	Xenobiotics	Chemical	0.200543	3.55434e-07	0.800678
8	Fruits	Avocado	4'-hydroxypropiophenone sulfate	Xenobiotics	Chemical	0.20145	3.13894e-07	0.810052
9	Fruits	Avocado	X - 25523			0.202604	2.67792e-07	0.804489
10	Fruits	Avocado	X - 17655			0.204143	2.16307e-07	0.804489
11	Fruits	Avocado	X - 25524			0.204831	1.96516e-07	0.804146
12	Fruits	Avocado	homocitrate	Xenobiotics	Food Component/Plant	0.205679	1.74538e-07	0.822512
13	Fruits	Avocado	X - 21661			0.205925	1.68596e-07	0.803841
14	Fruits	Avocado	X - 17335			0.208163	1.22909e-07	0.819349
15	Fruits	Avocado	X - 12726			0.210186	9.20911e-08	0.800907
16	Fruits	Avocado	X - 24812			0.213897	5.38122e-08	0.805365
17	Fruits	Avocado	X - 17365			0.215021	4.56477e-08	0.809671
18	Fruits	Avocado	N-acetylalliin	Xenobiotics	Food Component/Plant	0.216117	3.88419e-08	0.806775
19	Fruits	Avocado	X - 11847			0.216696	3.56555e-08	0.806851
20	Fruits	Avocado	pentose acid*	Partially Characterized Molecules	Partially Characterized Molecules	0.216788	3.51749e-08	0.809214
21	Fruits	Avocado	N-methyltaurine	Amino Acid	Methionine, Cysteine, SAM and Taurine Metabolism	0.217537	3.1474e-08	0.808451
22	Fruits	Avocado	abscisate	Xenobiotics	Food Component/Plant	0.229219	5.28023e-09	0.804641
23	Fruits	Avocado	X - 17686			0.234156	2.41046e-09	0.801669
24	Fruits	Avocado	X - 23970			0.242325	6.33264e-10	0.808604
25	Fruits	Avocado	3-methyladipate	Lipid	Fatty Acid, Dicarboxylate	0.272554	2.91418e-12	0.827122
26	Fruits	Apples or pears	xylose	Carbohydrate	Pentose Metabolism	0.205706	1.73875e-07	0.774653
27	Fruits	Apples or pears	4-allylphenol sulfate	Xenobiotics	Food Component/Plant	0.207558	1.33916e-07	0.789514
28	Fruits	Total citrus fruits and juices	N,N-dimethylalanine	Amino Acid	Alanine and Aspartate Metabolism	-0.226583	7.96667e-09	0.850785
29	Fruits	Total citrus fruits and juices	X - 17358			0.212254	6.83441e-08	0.848613
30	Fruits	Total citrus fruits and juices	glucuronide of C10H18O2 (7)*	Partially Characterized Molecules	Partially Characterized Molecules	0.217496	3.16666e-08	0.850023
31	Fruits	Total citrus fruits and juices	X - 24431			0.21822	2.84322e-08	0.838706
32	Fruits	Total citrus fruits and juices	glucuronide of C10H18O2 (1)*	Partially Characterized Molecules	Partially Characterized Molecules	0.230399	4.38428e-09	0.851128
33	Fruits	Total citrus fruits and juices	naringenin 7-glucuronide	Xenobiotics	Food Component/Plant	0.232675	3.05505e-09	0.854138
34	Fruits	Total citrus fruits and juices	X - 24432			0.236092	1.7637e-09	0.843507
35	Fruits	Total citrus fruits and juices	glucuronide of C10H18O2 (8)*	Partially Characterized Molecules	Partially Characterized Molecules	0.236786	1.57594e-09	0.857339
36	Fruits	Total citrus fruits and juices	X - 23299			0.251969	1.22653e-10	0.835048
37	Fruits	Total citrus fruits and juices	phloroglucinol sulfate	Xenobiotics	Chemical	0.258421	3.93295e-11	0.853528
38	Fruits	Total citrus fruits and juices	X - 13847			0.263056	1.70399e-11	0.832571
39	Fruits	Total citrus fruits and juices	chiro-inositol	Lipid	Inositol Metabolism	0.300688	1.02666e-14	0.860159
40	Fruits	Total citrus fruits and juices	N-methylproline	Amino Acid	Urea cycle; Arginine and Proline Metabolism	0.321818	9.63175e-17	0.87159
41	Fruits	Total citrus fruits and juices	X - 23868			0.331544	9.88128e-18	0.874257
42	Fruits	Total citrus fruits and juices	X - 19183			0.336075	3.32558e-18	0.868275
43	Fruits	Total citrus fruits and juices	N-methylhydroxyproline	Amino Acid	Urea cycle; Arginine and Proline Metabolism	0.368087	8.92918e-22	0.890604
44	Fruits	Total citrus fruits and juices	X - 23581			0.389844	1.92016e-24	0.886793
45	Fruits	Total citrus fruits and juices	X - 12111			0.402578	4.23536e-26	0.902835
46	Fruits	Total citrus fruits and juices	N-methylglutamate	Amino Acid	Glutamate Metabolism	0.457547	3.99628e-34	0.904512
47	Fruits	Total citrus fruits and juices	stachydrine	Xenobiotics	Food Component/Plant	0.518206	7.4088e-45	0.9369
48	Fruits	Oranges	X - 25271			0.20848	1.175e-07	0.78296
49	Fruits	Oranges	N-methylhydroxyproline	Amino Acid	Urea cycle; Arginine and Proline Metabolism	0.218089	2.89931e-08	0.783227
50	Fruits	Oranges	X - 23581			0.222372	1.52125e-08	0.783455
51	Fruits	Oranges	xylose	Carbohydrate	Pentose Metabolism	0.22555	9.34886e-09	0.784065
52	Fruits	Oranges	X - 19183			0.235509	1.93826e-09	0.787532
53	Fruits	Oranges	N-methylglutamate	Amino Acid	Glutamate Metabolism	0.251933	1.23404e-10	0.807385
54	Fruits	Oranges	stachydrine	Xenobiotics	Food Component/Plant	0.303841	5.23708e-15	0.823121
55	Fruits	Orange juice	X - 22755			0.205974	1.67452e-07	0.832609
56	Fruits	Orange juice	glucuronide of C10H18O2 (8)*	Partially Characterized Molecules	Partially Characterized Molecules	0.23277	3.00934e-09	0.838173
57	Fruits	Orange juice	X - 17358			0.236449	1.6645e-09	0.839316
58	Fruits	Orange juice	glucuronide of C10H18O2 (7)*	Partially Characterized Molecules	Partially Characterized Molecules	0.242827	5.82444e-10	0.841488
59	Fruits	Orange juice	X - 23581			0.2469	2.93169e-10	0.860006
60	Fruits	Orange juice	glucuronide of C10H18O2 (1)*	Partially Characterized Molecules	Partially Characterized Molecules	0.249539	1.86692e-10	0.844002
61	Fruits	Orange juice	N-methylproline	Amino Acid	Urea cycle; Arginine and Proline Metabolism	0.265892	1.01304e-11	0.849489
62	Fruits	Orange juice	N-methylhydroxyproline	Amino Acid	Urea cycle; Arginine and Proline Metabolism	0.26678	8.59773e-12	0.856386
63	Fruits	Orange juice	X - 12111			0.320359	1.34585e-16	0.869189
64	Fruits	Orange juice	N-methylglutamate	Amino Acid	Glutamate Metabolism	0.355373	2.61898e-20	0.884316
65	Fruits	Orange juice	stachydrine	Xenobiotics	Food Component/Plant	0.359255	9.48818e-21	0.890146
66	Fruits	Grapefruit	N-methylglutamate	Amino Acid	Glutamate Metabolism	0.210742	8.50213e-08	0.707171
67	Fruits	Grapefruit	stachydrine	Xenobiotics	Food Component/Plant	0.249517	1.8739e-10	0.711134
68	Fruits	Watermelon	X - 25271			0.382912	1.42956e-23	0.830857
69	Fruits	Cantaloupe	X - 25271			0.307916	2.168e-15	0.760783
70	Fruits	Berries	X - 23748			0.201044	3.31907e-07	0.823007
71	Fruits	Berries	4-allylphenol sulfate	Xenobiotics	Food Component/Plant	0.202629	2.66861e-07	0.831238
72	Fruits	Berries	quinate	Xenobiotics	Food Component/Plant	0.213299	5.8717e-08	0.8352
73	Fruits	Berries	X - 24757			0.230422	4.36854e-09	0.824684
74	Fruits	Strawberries	ursocholate	Lipid	Secondary Bile Acid Metabolism	-0.208843	1.11582e-07	0.778959
75	Fruits	Blueberries	xylose	Carbohydrate	Pentose Metabolism	0.201029	3.32557e-07	0.81672
76	Fruits	Blueberries	X - 17367			0.20225	2.81167e-07	0.818206
77	Fruits	Blueberries	X - 17686			0.203567	2.34334e-07	0.816796
78	Fruits	Blueberries	guaiacol sulfate	Xenobiotics	Benzoate Metabolism	0.205592	1.76663e-07	0.82636
79	Fruits	Blueberries	catechol sulfate	Xenobiotics	Benzoate Metabolism	0.218686	2.65223e-08	0.832762
80	Fruits	Blueberries	X - 23748			0.220356	2.06437e-08	0.827122
81	Fruits	Blueberries	X - 25523			0.220564	2.00065e-08	0.832343
82	Fruits	Blueberries	X - 23970			0.22361	1.25961e-08	0.833562
83	Fruits	Blueberries	X - 24757			0.225978	8.7505e-09	0.823731
84	Fruits	Blueberries	4-allylphenol sulfate	Xenobiotics	Food Component/Plant	0.226965	7.50836e-09	0.828456
85	Vegetables	Ketchup and salsa	X - 25247			0.208038	1.2512e-07	0.802431
86	Vegetables	Beans	N2,N5-diacetylornithine	Amino Acid	Urea cycle; Arginine and Proline Metabolism	0.207796	1.29476e-07	0.905883
87	Vegetables	Beans	X - 23639			0.219266	2.43159e-08	0.911065
88	Vegetables	Beans	X - 17365			0.226656	7.87781e-09	0.912361
89	Vegetables	Beans	S-methylcysteine sulfoxide	Amino Acid	Methionine, Cysteine, SAM and Taurine Metabolism	0.233313	2.75899e-09	0.903978
90	Vegetables	Beans	N-acetylalliin	Xenobiotics	Food Component/Plant	0.23359	2.63933e-09	0.906036
91	Vegetables	Soy products	N,N,N-trimethyl-5-aminovalerate	Amino Acid	Lysine Metabolism	-0.232767	3.01051e-09	0.770119
92	Vegetables	Soy products	propionylcarnitine (C3)	Lipid	Fatty Acid Metabolism (also BCAA Metabolism)	-0.230541	4.28715e-09	0.748704
93	Vegetables	Soy products	isovalerylcarnitine (C5)	Amino Acid	Leucine, Isoleucine and Valine Metabolism	-0.224876	1.03716e-08	0.75301
94	Vegetables	Soy products	3,4-methyleneheptanoylcarnitine	Lipid	Fatty Acid Metabolism (Acyl Carnitine, Monounsaturated)	-0.215699	4.13152e-08	0.753086
95	Vegetables	Soy products	acetylcarnitine (C2)	Lipid	Fatty Acid Metabolism (Acyl Carnitine, Short Chain)	-0.211931	7.16183e-08	0.739064
96	Vegetables	Soy products	phenylacetylcarnitine	Peptide	Acetylated Peptides	-0.211503	7.61877e-08	0.729157
97	Vegetables	Soy products	3-methylhistidine	Amino Acid	Histidine Metabolism	-0.204598	2.03031e-07	0.724318
98	Vegetables	Soy products	phenylacetylglycine	Peptide	Acetylated Peptides	-0.204224	2.13898e-07	0.757354
99	Vegetables	Soy products	2-acetamidophenol sulfate	Xenobiotics	Drug - Analgesics, Anesthetics	0.202996	2.53642e-07	0.726147
100	Vegetables	Soy products	X - 13846			0.205333	1.83211e-07	0.725804
101	Vegetables	Soy products	X - 13507			0.205917	1.68801e-07	0.732472
102	Vegetables	Soy products	4'-hydroxypropiophenone sulfate	Xenobiotics	Chemical	0.209324	1.04185e-07	0.732968
103	Vegetables	Soy products	gentisate	Amino Acid	Tyrosine Metabolism	0.209615	9.99396e-08	0.742722
104	Vegetables	Soy products	X - 17655			0.212429	6.66344e-08	0.758459
105	Vegetables	Soy products	X - 25523			0.213503	5.69981e-08	0.725156
106	Vegetables	Soy products	histidine betaine (hercynine)*	Xenobiotics	Food Component/Plant	0.214798	4.71644e-08	0.744551
107	Vegetables	Soy products	catechol sulfate	Xenobiotics	Benzoate Metabolism	0.217178	3.31987e-08	0.728128
108	Vegetables	Soy products	X - 21661			0.217765	3.0424e-08	0.728395
109	Vegetables	Soy products	N2,N5-diacetylornithine	Amino Acid	Urea cycle; Arginine and Proline Metabolism	0.223926	1.20007e-08	0.733006
110	Vegetables	Soy products	X - 18059			0.226736	7.78028e-09	0.731596
111	Vegetables	Soy products	X - 11849			0.231662	3.58994e-09	0.727976
112	Vegetables	Soy products	X - 11847			0.231747	3.54173e-09	0.73312
113	Vegetables	Soy products	2,6-dihydroxybenzoic acid	Xenobiotics	Drug - Topical Agents	0.231876	3.46957e-09	0.731824
114	Vegetables	Soy products	syringic acid	Xenobiotics	Food Component/Plant	0.2363	1.70515e-09	0.733196
115	Vegetables	Soy products	X - 17010			0.242458	6.19423e-10	0.737502
116	Vegetables	Soy products	maltol sulfate	Xenobiotics	Food Component/Plant	0.244783	4.19543e-10	0.736854
117	Vegetables	Soy products	4-ethylphenol glucuronide	Xenobiotics	Benzoate Metabolism	0.264861	1.22467e-11	0.743637
118	Vegetables	Soy products	X - 25242			0.278021	1.02158e-12	0.76246
119	Vegetables	Soy products	4-acetylphenyl sulfate	Xenobiotics	Benzoate Metabolism	0.286234	2.02331e-13	0.754115
120	Vegetables	Soy products	X - 18750			0.296176	2.65122e-14	0.773282
121	Vegetables	Soy products	X - 16649			0.297826	1.87772e-14	0.7697
122	Vegetables	Soy products	2-(4-hydroxyphenyl)propionate	Xenobiotics	Benzoate Metabolism	0.313396	6.47847e-16	0.768595
123	Vegetables	Soy products	genistein	Xenobiotics	Food Component/Plant	0.323547	6.46477e-17	0.76989
124	Vegetables	Soy products	4-ethylphenyl sulfate	Xenobiotics	Benzoate Metabolism	0.328626	1.97391e-17	0.763451
125	Vegetables	Soy products	daidzein	Xenobiotics	Food Component/Plant	0.33148	1.00348e-17	0.777397
126	Vegetables	Soy products	X - 24637			0.347217	2.11424e-19	0.779797
127	Vegetables	Soy products	glycitein sulfate (2)	Xenobiotics	Food Component/Plant	0.348518	1.52159e-19	0.789781
128	Vegetables	Soy products	genistein sulfate*	Xenobiotics	Food Component/Plant	0.349708	1.12445e-19	0.77793
129	Vegetables	Soy products	daidzein sulfate (2)	Xenobiotics	Food Component/Plant	0.351938	6.35834e-20	0.787342
130	Vegetables	Soy products	daidzein 7-O-glucuronide	Xenobiotics	Food Component/Plant	0.352139	6.03932e-20	0.784408
131	Vegetables	Soy products	daidzein sulfate (1)	Xenobiotics	Food Component/Plant	0.357292	1.58814e-20	0.780026
132	Vegetables	Soy products	genistein glucuronide*	Xenobiotics	Food Component/Plant	0.371239	3.77359e-22	0.77412
133	Vegetables	Soy products	glycitein glucuronide (2)*	Xenobiotics	Food Component/Plant	0.393646	6.25549e-25	0.798583
134	Vegetables	Fermented soy products	isovalerylcarnitine (C5)	Amino Acid	Leucine, Isoleucine and Valine Metabolism	-0.242	6.6848e-10	0.673335
135	Vegetables	Fermented soy products	propionylcarnitine (C3)	Lipid	Fatty Acid Metabolism (also BCAA Metabolism)	-0.217189	3.31469e-08	0.65634
136	Vegetables	Fermented soy products	carnosine	Amino Acid	Histidine Metabolism	-0.204108	2.17371e-07	0.679203
137	Vegetables	Fermented soy products	N,N,N-trimethyl-5-aminovalerate	Amino Acid	Lysine Metabolism	-0.200633	3.51083e-07	0.672039
138	Vegetables	Fermented soy products	X - 22162			0.225317	9.68985e-09	0.652111
139	Vegetables	Soy milk	X - 25242			0.211264	7.88578e-08	0.625895
140	Vegetables	Soy milk	X - 16649			0.241094	7.76984e-10	0.621513
141	Vegetables	Soy milk	4-acetylphenyl sulfate	Xenobiotics	Benzoate Metabolism	0.245888	3.48118e-10	0.631421
142	Vegetables	Soy milk	4-ethylphenol glucuronide	Xenobiotics	Benzoate Metabolism	0.24947	1.88915e-10	0.6262
143	Vegetables	Soy milk	2-(4-hydroxyphenyl)propionate	Xenobiotics	Benzoate Metabolism	0.278318	9.64462e-13	0.631344
144	Vegetables	Soy milk	X - 18750			0.279625	7.47749e-13	0.651006
145	Vegetables	Soy milk	genistein sulfate*	Xenobiotics	Food Component/Plant	0.280181	6.70823e-13	0.633783
146	Vegetables	Soy milk	daidzein	Xenobiotics	Food Component/Plant	0.286984	1.74058e-13	0.631954
147	Vegetables	Soy milk	genistein	Xenobiotics	Food Component/Plant	0.29155	6.89327e-14	0.63424
148	Vegetables	Soy milk	daidzein sulfate (2)	Xenobiotics	Food Component/Plant	0.293942	4.21502e-14	0.643042
149	Vegetables	Soy milk	glycitein sulfate (2)	Xenobiotics	Food Component/Plant	0.301191	9.22495e-15	0.646052
150	Vegetables	Soy milk	daidzein sulfate (1)	Xenobiotics	Food Component/Plant	0.308353	1.97086e-15	0.649596
151	Vegetables	Soy milk	4-ethylphenyl sulfate	Xenobiotics	Benzoate Metabolism	0.316039	3.58539e-16	0.642509
152	Vegetables	Soy milk	daidzein 7-O-glucuronide	Xenobiotics	Food Component/Plant	0.317735	2.44494e-16	0.644376
153	Vegetables	Soy milk	X - 24637			0.329881	1.46717e-17	0.639003
154	Vegetables	Soy milk	glycitein glucuronide (2)*	Xenobiotics	Food Component/Plant	0.335901	3.46897e-18	0.643842
155	Vegetables	Soy milk	genistein glucuronide*	Xenobiotics	Food Component/Plant	0.338094	2.03517e-18	0.637822
156	Vegetables	Soy protein powder	genistein	Xenobiotics	Food Component/Plant	0.202597	2.68051e-07	0.634736
157	Vegetables	Soy protein powder	glycitein glucuronide (2)*	Xenobiotics	Food Component/Plant	0.202893	2.57272e-07	0.631306
158	Vegetables	Soy protein powder	daidzein sulfate (1)	Xenobiotics	Food Component/Plant	0.203777	2.27625e-07	0.63866
159	Vegetables	Soy protein powder	genistein sulfate*	Xenobiotics	Food Component/Plant	0.206166	1.62991e-07	0.631573
160	Vegetables	Soy protein powder	X - 16649			0.209707	9.8626e-08	0.64289
161	Vegetables	Soy protein powder	daidzein	Xenobiotics	Food Component/Plant	0.210929	8.27544e-08	0.626924
162	Vegetables	Cruciferous vegetables	delta-CEHC glucuronide*	Cofactors and Vitamins	Tocopherol Metabolism	-0.202463	2.73031e-07	0.828761
163	Vegetables	Cruciferous vegetables	X - 11847			0.201551	3.09594e-07	0.82636
164	Vegetables	Cruciferous vegetables	N-methyltaurine	Amino Acid	Methionine, Cysteine, SAM and Taurine Metabolism	0.208581	1.15814e-07	0.836153
165	Vegetables	Cruciferous vegetables	X - 25419			0.214531	4.90514e-08	0.840497
166	Vegetables	Cruciferous vegetables	allantoic acid	Nucleotide	Purine Metabolism, (Hypo)Xanthine/Inosine containing	0.229916	4.73164e-09	0.829904
167	Vegetables	Cruciferous vegetables	X - 24330			0.249616	1.84245e-10	0.850633
168	Vegetables	Cruciferous vegetables	sulforaphane	Xenobiotics	Food Component/Plant	0.253308	9.71158e-11	0.841259
169	Vegetables	Cruciferous vegetables	sulforaphane-N-acetyl-cysteine	Xenobiotics	Food Component/Plant	0.291684	6.70707e-14	0.84164
170	Vegetables	Cruciferous vegetables	S-methylcysteine sulfoxide	Amino Acid	Methionine, Cysteine, SAM and Taurine Metabolism	0.301575	8.50298e-15	0.862673
171	Vegetables	Cruciferous vegetables	X - 25217			0.368197	8.66546e-22	0.870332
172	Vegetables	Leafy greens	cytosine	Nucleotide	Pyrimidine Metabolism, Cytidine containing	0.219383	2.38933e-08	0.828951
173	Vegetables	Iceberg or head lettuce	pentose acid*	Partially Characterized Molecules	Partially Characterized Molecules	-0.216921	3.44882e-08	0.730986
174	Vegetables	Peppers	X - 17365			0.219507	2.34537e-08	0.798849
175	Vegetables	Peppers	X - 23780			0.278227	9.81608e-13	0.822055
176	Vegetables	Allium vegetables	N-acetylalliin	Xenobiotics	Food Component/Plant	0.24759	2.60669e-10	0.79782
177	Vegetables	Allium vegetables	X - 12753			0.285809	2.20328e-13	0.802088
178	Vegetables	Allium vegetables	2,3-dimethylsuccinate	Amino Acid	Leucine, Isoleucine and Valine Metabolism	0.286843	1.7907e-13	0.811157
179	Vegetables	Allium vegetables	N-methyltaurine	Amino Acid	Methionine, Cysteine, SAM and Taurine Metabolism	0.33789	2.13895e-18	0.824608
180	Vegetables	Allium vegetables	X - 17365			0.370953	4.08217e-22	0.824265
181	Vegetables	Onion	N-acetylalliin	Xenobiotics	Food Component/Plant	0.227471	6.94019e-09	0.802164
182	Vegetables	Onion	X - 12753			0.276632	1.33642e-12	0.808566
183	Vegetables	Onion	2,3-dimethylsuccinate	Amino Acid	Leucine, Isoleucine and Valine Metabolism	0.27754	1.12143e-12	0.812605
184	Vegetables	Onion	N-methyltaurine	Amino Acid	Methionine, Cysteine, SAM and Taurine Metabolism	0.327375	2.64905e-17	0.826703
185	Vegetables	Onion	X - 17365			0.358702	1.0974e-20	0.831085
186	Vegetables	Garlic	diglycerol	Xenobiotics	Chemical	-0.238573	1.17731e-09	0.810395
187	Vegetables	Garlic	delta-CEHC glucuronide*	Cofactors and Vitamins	Tocopherol Metabolism	-0.221057	1.85692e-08	0.796754
188	Vegetables	Garlic	X - 07765			-0.212115	6.97352e-08	0.773739
189	Vegetables	Garlic	X - 17733			-0.20161	3.07093e-07	0.788447
190	Vegetables	Garlic	S-methylcysteine sulfoxide	Amino Acid	Methionine, Cysteine, SAM and Taurine Metabolism	0.206032	1.66094e-07	0.797173
191	Vegetables	Garlic	S-(3-hydroxypropyl)mercapturic acid (HPMA)	Xenobiotics	Chemical	0.210158	9.24602e-08	0.792105
192	Vegetables	Garlic	X - 12753			0.218832	2.59465e-08	0.780102
193	Vegetables	Garlic	2,3-dimethylsuccinate	Amino Acid	Leucine, Isoleucine and Valine Metabolism	0.221917	1.63027e-08	0.785818
194	Vegetables	Garlic	N-acetylproline	Amino Acid	Urea cycle; Arginine and Proline Metabolism	0.223817	1.22034e-08	0.787685
195	Vegetables	Garlic	N-methyltaurine	Amino Acid	Methionine, Cysteine, SAM and Taurine Metabolism	0.225506	9.41128e-09	0.819959
196	Vegetables	Garlic	pentose acid*	Partially Characterized Molecules	Partially Characterized Molecules	0.233555	2.6544e-09	0.795039
197	Vegetables	Garlic	N-acetyl-S-allyl-L-cysteine	Xenobiotics	Food Component/Plant	0.24167	7.0625e-10	0.782693
198	Vegetables	Garlic	alliin	Xenobiotics	Food Component/Plant	0.246607	3.08129e-10	0.79904
199	Vegetables	Garlic	S-allylcysteine	Xenobiotics	Food Component/Plant	0.269859	4.84375e-12	0.804565
200	Vegetables	Garlic	X - 17365			0.292414	5.77491e-14	0.815577
201	Vegetables	Garlic	N-acetylalliin	Xenobiotics	Food Component/Plant	0.380838	2.58189e-23	0.842707
202	Vegetables	Garlic powder	S-allylcysteine	Xenobiotics	Food Component/Plant	0.21998	2.18457e-08	0.73152
203	Vegetables	Garlic powder	N-acetyl-S-allyl-L-cysteine	Xenobiotics	Food Component/Plant	0.229188	5.30603e-09	0.742303
204	Grains	Whole grains	3-methoxycatechol sulfate (2)	Xenobiotics	Benzoate Metabolism	0.203871	2.24664e-07	0.878563
205	Grains	Whole grains	glucuronide of C12H22O4 (2)*	Partially Characterized Molecules	Partially Characterized Molecules	0.208316	1.20274e-07	0.883211
206	Grains	Whole grains	3,5-dihydroxybenzoic acid	Xenobiotics	Food Component/Plant	0.21113	8.03988e-08	0.876353
207	Grains	Whole grains	allantoin	Nucleotide	Purine Metabolism, (Hypo)Xanthine/Inosine containing	0.22356	1.26921e-08	0.871437
208	Grains	Whole grains	pseudouridine	Nucleotide	Pyrimidine Metabolism, Uracil containing	0.235102	2.0699e-09	0.876619
209	Grains	Whole grains	4-methoxyphenol sulfate	Amino Acid	Tyrosine Metabolism	0.267709	7.23628e-12	0.893347
210	Grains	Whole grains	2-aminophenol sulfate	Xenobiotics	Chemical	0.298591	1.59895e-14	0.885345
211	Grains	Whole grains	2,6-dihydroxybenzoic acid	Xenobiotics	Drug - Topical Agents	0.32409	5.70059e-17	0.906493
212	Grains	Whole grains	2-acetamidophenol sulfate	Xenobiotics	Drug - Analgesics, Anesthetics	0.336125	3.28585e-18	0.896624
213	Grains	Whole grain bread	2-acetamidophenol sulfate	Xenobiotics	Drug - Analgesics, Anesthetics	0.232805	2.99246e-09	0.808223
214	Grains	Whole grain bread	3,5-dihydroxybenzoic acid	Xenobiotics	Food Component/Plant	0.309835	1.42439e-15	0.839773
215	Grains	Whole grain cereals	glucuronide of C12H22O4 (1)*	Partially Characterized Molecules	Partially Characterized Molecules	0.20262	2.67175e-07	0.763222
216	Grains	Whole grain cereals	glucuronide of C12H22O4 (2)*	Partially Characterized Molecules	Partially Characterized Molecules	0.224393	1.11709e-08	0.777702
217	Grains	Whole grain cereals	4-methoxyphenol sulfate	Amino Acid	Tyrosine Metabolism	0.24641	3.18623e-10	0.803803
218	Grains	Whole grain cereals	2-aminophenol sulfate	Xenobiotics	Chemical	0.303003	6.26803e-15	0.826055
219	Grains	Whole grain cereals	2,6-dihydroxybenzoic acid	Xenobiotics	Drug - Topical Agents	0.355874	2.29948e-20	0.856196
220	Grains	Whole grain cereals	2-acetamidophenol sulfate	Xenobiotics	Drug - Analgesics, Anesthetics	0.358807	1.06732e-20	0.847775
221	Grains	Corn products	glycine conjugate of C10H14O2 (1)*	Partially Characterized Molecules	Partially Characterized Molecules	0.20325	2.44894e-07	0.841183
222	Grains	Corn products	X - 24340			0.210229	9.15155e-08	0.844955
223	Grains	Corn products	glucuronide of C12H20O3 (2)*	Partially Characterized Molecules	Partially Characterized Molecules	0.210456	8.85849e-08	0.846327
224	Grains	Corn products	carnitine of C10H14O2 (2)*	Partially Characterized Molecules	Partially Characterized Molecules	0.214244	5.11554e-08	0.851738
225	Grains	Corn products	glutamine conjugate of C8H12O2 (2)*	Partially Characterized Molecules	Partially Characterized Molecules	0.223478	1.28526e-08	0.83501
226	Grains	Corn products	glucuronide of C12H20O3 (1)*	Partially Characterized Molecules	Partially Characterized Molecules	0.249855	1.7681e-10	0.833638
227	Grains	Corn products	X - 23680			0.261219	2.37852e-11	0.855891
228	Grains	Corn products	X - 25247			0.320897	1.19006e-16	0.85772
229	Grains	Popcorn	glucuronide of C12H20O3 (1)*	Partially Characterized Molecules	Partially Characterized Molecules	0.242379	6.27578e-10	0.747371
230	Grains	Popcorn	X - 25247			0.255485	6.62539e-11	0.752858
231	Grains	Other whole grains	3,5-dihydroxybenzoic acid	Xenobiotics	Food Component/Plant	0.203621	2.32591e-07	0.779454
232	Grains	Refined grains	biotin	Cofactors and Vitamins	Biotin Metabolism	-0.203051	2.51727e-07	0.824493
233	Grains	Refined grains	N6-carbamoylthreonyladenosine	Nucleotide	Purine Metabolism, Adenine containing	0.205238	1.85642e-07	0.828075
234	Grains	Refined grains	X - 23680			0.205535	1.78077e-07	0.845374
235	Grains	Refined grains	1,5-anhydroglucitol (1,5-AG)	Carbohydrate	Glycolysis, Gluconeogenesis, and Pyruvate Metabolism	0.211714	7.39008e-08	0.832114
236	Grains	Refined grains	X - 23906			0.270537	4.26525e-12	0.825827
237	Proteins	Red meat	X - 24456			-0.298105	1.77093e-14	0.870142
238	Proteins	Red meat	2,6-dihydroxybenzoic acid	Xenobiotics	Drug - Topical Agents	-0.297988	1.81481e-14	0.874676
239	Proteins	Red meat	pentose acid*	Partially Characterized Molecules	Partially Characterized Molecules	-0.287774	1.48458e-13	0.874562
240	Proteins	Red meat	3,4-dihydroxyphenylacetate sulfate	Amino Acid	Tyrosine Metabolism	-0.281464	5.21574e-13	0.882068
241	Proteins	Red meat	N2,N5-diacetylornithine	Amino Acid	Urea cycle; Arginine and Proline Metabolism	-0.278268	9.73738e-13	0.846784
242	Proteins	Red meat	X - 10458			-0.271095	3.83946e-12	0.860501
243	Proteins	Red meat	X - 23970			-0.266388	9.24365e-12	0.871628
244	Proteins	Red meat	X - 17010			-0.261935	2.08918e-11	0.855738
245	Proteins	Red meat	N-acetyl-isoputreanine	Amino Acid	Polyamine Metabolism	-0.258367	3.97097e-11	0.859053
246	Proteins	Red meat	catechol sulfate	Xenobiotics	Benzoate Metabolism	-0.257858	4.34882e-11	0.876048
247	Proteins	Red meat	homovanillate (HVA)	Amino Acid	Tyrosine Metabolism	-0.257076	4.99871e-11	0.866827
248	Proteins	Red meat	4-acetylphenyl sulfate	Xenobiotics	Benzoate Metabolism	-0.25606	5.98467e-11	0.858063
249	Proteins	Red meat	X - 13507			-0.255541	6.55965e-11	0.864655
250	Proteins	Red meat	1-ribosyl-imidazoleacetate*	Amino Acid	Histidine Metabolism	-0.252745	1.07136e-10	0.85791
251	Proteins	Red meat	X - 18059			-0.251855	1.25106e-10	0.855167
252	Proteins	Red meat	X - 17686			-0.251285	1.38106e-10	0.866598
253	Proteins	Red meat	2-oxo-1-pyrrolidinepropionate	Xenobiotics	Chemical	-0.242165	6.50395e-10	0.86454
254	Proteins	Red meat	3-hydroxyphenylacetate sulfate	Amino Acid	Tyrosine Metabolism	-0.242016	6.66716e-10	0.859473
255	Proteins	Red meat	X - 22162			-0.241647	7.08907e-10	0.862369
256	Proteins	Red meat	X - 12193			-0.240852	8.08789e-10	0.85993
257	Proteins	Red meat	threonate	Cofactors and Vitamins	Ascorbate and Aldarate Metabolism	-0.240562	8.48488e-10	0.847279
258	Proteins	Red meat	X - 24473			-0.240167	9.0576e-10	0.871818
259	Proteins	Red meat	ferulic acid 4-sulfate	Xenobiotics	Food Component/Plant	-0.240139	9.09899e-10	0.855624
260	Proteins	Red meat	X - 17342			-0.239661	9.84578e-10	0.871475
261	Proteins	Red meat	hydroquinone sulfate	Xenobiotics	Drug - Topical Agents	-0.238825	1.12955e-09	0.864083
262	Proteins	Red meat	tryptophan betaine	Amino Acid	Tryptophan Metabolism	-0.235136	2.05863e-09	0.860044
263	Proteins	Red meat	X - 25523			-0.233491	2.68172e-09	0.866789
264	Proteins	Red meat	X - 12704			-0.229822	4.80254e-09	0.850442
265	Proteins	Red meat	X - 21807			-0.229153	5.33451e-09	0.858672
266	Proteins	Red meat	glycitein glucuronide (2)*	Xenobiotics	Food Component/Plant	-0.22424	1.14365e-08	0.839049
267	Proteins	Red meat	genistein glucuronide*	Xenobiotics	Food Component/Plant	-0.22403	1.18106e-08	0.838058
268	Proteins	Red meat	2,4,6-trihydroxybenzoate	Xenobiotics	Benzoate Metabolism	-0.223903	1.20432e-08	0.862788
269	Proteins	Red meat	X - 16649			-0.223564	1.26837e-08	0.847699
270	Proteins	Red meat	abscisate	Xenobiotics	Food Component/Plant	-0.223278	1.3252e-08	0.863283
271	Proteins	Red meat	X - 21821			-0.222797	1.42594e-08	0.845793
272	Proteins	Red meat	glucarate (saccharate)	Cofactors and Vitamins	Ascorbate and Aldarate Metabolism	-0.222407	1.51331e-08	0.855777
273	Proteins	Red meat	X - 12306			-0.222281	1.54253e-08	0.855548
274	Proteins	Red meat	2-hydroxysebacate	Lipid	Fatty Acid, Dicarboxylate	-0.221644	1.69902e-08	0.853681
275	Proteins	Red meat	X - 24346			-0.219545	2.33181e-08	0.84324
276	Proteins	Red meat	phloroglucinol sulfate	Xenobiotics	Chemical	-0.218222	2.84251e-08	0.869951
277	Proteins	Red meat	X - 24431			-0.217076	3.37024e-08	0.859015
278	Proteins	Red meat	histidine betaine (hercynine)*	Xenobiotics	Food Component/Plant	-0.2162	3.83702e-08	0.857453
279	Proteins	Red meat	fucitol	Xenobiotics	Food Component/Plant	-0.21618	3.84837e-08	0.849909
280	Proteins	Red meat	homocitrate	Xenobiotics	Food Component/Plant	-0.214614	4.84527e-08	0.857491
281	Proteins	Red meat	4-ethylphenyl sulfate	Xenobiotics	Benzoate Metabolism	-0.21381	5.45016e-08	0.842478
282	Proteins	Red meat	X - 23659			-0.213695	5.54248e-08	0.857758
283	Proteins	Red meat	X - 12712			-0.212864	6.25546e-08	0.862788
284	Proteins	Red meat	X - 12283			-0.212733	6.37554e-08	0.845107
285	Proteins	Red meat	X - 23459			-0.211776	7.32428e-08	0.865226
286	Proteins	Red meat	ribulonate/xylulonate/lyxonate*	Carbohydrate	Pentose Metabolism	-0.211696	7.40906e-08	0.859206
287	Proteins	Red meat	X - 24637			-0.210788	8.44597e-08	0.83783
288	Proteins	Red meat	indolepropionylglycine	Amino Acid	Tryptophan Metabolism	-0.210618	8.6547e-08	0.845336
289	Proteins	Red meat	daidzein 7-O-glucuronide	Xenobiotics	Food Component/Plant	-0.208799	1.12279e-07	0.83501
290	Proteins	Red meat	X - 24810			-0.208714	1.13651e-07	0.850861
291	Proteins	Red meat	glycerate	Carbohydrate	Glycolysis, Gluconeogenesis, and Pyruvate Metabolism	-0.207675	1.31717e-07	0.846746
292	Proteins	Red meat	X - 11787			-0.206219	1.61776e-07	0.839163
293	Proteins	Red meat	4-acetamidobutanoate	Amino Acid	Polyamine Metabolism	-0.206038	1.65957e-07	0.849604
294	Proteins	Red meat	azelate (nonanedioate; C9)	Lipid	Fatty Acid, Dicarboxylate	-0.205999	1.6687e-07	0.846708
295	Proteins	Red meat	gentisate	Amino Acid	Tyrosine Metabolism	-0.205131	1.88453e-07	0.850899
296	Proteins	Red meat	glucuronide of C10H18O2 (2)*	Partially Characterized Molecules	Partially Characterized Molecules	-0.20483	1.96561e-07	0.843583
297	Proteins	Red meat	maltol sulfate	Xenobiotics	Food Component/Plant	-0.204788	1.97706e-07	0.858444
298	Proteins	Red meat	X - 17351			-0.204698	2.00214e-07	0.841259
299	Proteins	Red meat	X - 24359			-0.204526	2.05074e-07	0.848842
300	Proteins	Red meat	nicotinamide riboside	Cofactors and Vitamins	Nicotinate and Nicotinamide Metabolism	-0.203869	2.24708e-07	0.856462
301	Proteins	Red meat	daidzein sulfate (1)	Xenobiotics	Food Component/Plant	-0.203807	2.26657e-07	0.836229
302	Proteins	Red meat	alpha-CEHC glucuronide*	Cofactors and Vitamins	Tocopherol Metabolism	-0.203394	2.40048e-07	0.843393
303	Proteins	Red meat	X - 25524			-0.202986	2.53991e-07	0.862254
304	Proteins	Red meat	X - 24432			-0.202475	2.72577e-07	0.847508
305	Proteins	Red meat	X - 21796			-0.202343	2.77584e-07	0.840878
306	Proteins	Red meat	X - 12267			-0.202087	2.87553e-07	0.848537
307	Proteins	Red meat	daidzein sulfate (2)	Xenobiotics	Food Component/Plant	-0.202055	2.88848e-07	0.834172
308	Proteins	Red meat	glucuronide of C12H22O4 (2)*	Partially Characterized Molecules	Partially Characterized Molecules	-0.201917	2.94381e-07	0.852576
309	Proteins	Red meat	isoputreanine	Amino Acid	Polyamine Metabolism	-0.201766	3.0056e-07	0.852271
310	Proteins	Red meat	genistein sulfate*	Xenobiotics	Food Component/Plant	-0.201752	3.01152e-07	0.838287
311	Proteins	Red meat	glycitein sulfate (2)	Xenobiotics	Food Component/Plant	-0.201288	3.20984e-07	0.837715
312	Proteins	Red meat	beta-alanine	Nucleotide	Pyrimidine Metabolism, Uracil containing	0.201347	3.18397e-07	0.844002
313	Proteins	Red meat	creatine	Amino Acid	Creatine Metabolism	0.202222	2.82266e-07	0.853681
314	Proteins	Red meat	undecenoylcarnitine (C11:1)	Lipid	Fatty Acid Metabolism (Acyl Carnitine, Monounsaturated)	0.21268	6.42515e-08	0.847546
315	Proteins	Red meat	indoleacetoylcarnitine*	Amino Acid	Tryptophan Metabolism	0.213529	5.67852e-08	0.852271
316	Proteins	Red meat	carnitine of C10H14O2 (5)*	Partially Characterized Molecules	Partially Characterized Molecules	0.220225	2.10539e-08	0.85048
317	Proteins	Red meat	2-methylbutyrylcarnitine (C5)	Amino Acid	Leucine, Isoleucine and Valine Metabolism	0.224235	1.14447e-08	0.854672
318	Proteins	Red meat	beta-guanidinopropanoate	Xenobiotics	Food Component/Plant	0.230501	4.31487e-09	0.850213
319	Proteins	Red meat	carnitine	Lipid	Carnitine Metabolism	0.241065	7.80815e-10	0.857148
320	Proteins	Red meat	anserine	Amino Acid	Histidine Metabolism	0.248568	2.20553e-10	0.841907
321	Proteins	Red meat	X - 13835			0.257926	4.29678e-11	0.839506
322	Proteins	Red meat	N-acetyl-3-methylhistidine*	Amino Acid	Histidine Metabolism	0.260718	2.60385e-11	0.844955
323	Proteins	Red meat	(R)-3-hydroxybutyrylcarnitine	Lipid	Fatty Acid Metabolism (Acyl Carnitine, Hydroxy)	0.262631	1.8411e-11	0.865303
324	Proteins	Red meat	3,4-methyleneheptanoylcarnitine	Lipid	Fatty Acid Metabolism (Acyl Carnitine, Monounsaturated)	0.265591	1.07081e-11	0.855586
325	Proteins	Red meat	acetylcarnitine (C2)	Lipid	Fatty Acid Metabolism (Acyl Carnitine, Short Chain)	0.269077	5.60824e-12	0.863512
326	Proteins	Red meat	phenylacetylcarnitine	Peptide	Acetylated Peptides	0.274182	2.13793e-12	0.85833
327	Proteins	Red meat	3-methylhistidine	Amino Acid	Histidine Metabolism	0.279416	7.78954e-13	0.844574
328	Proteins	Red meat	carnosine	Amino Acid	Histidine Metabolism	0.281595	5.08333e-13	0.872047
329	Proteins	Red meat	propionylcarnitine (C3)	Lipid	Fatty Acid Metabolism (also BCAA Metabolism)	0.283579	3.43532e-13	0.875324
330	Proteins	Red meat	N,N,N-trimethyl-5-aminovalerate	Amino Acid	Lysine Metabolism	0.311649	9.54896e-16	0.877496
331	Proteins	Red meat	isovalerylcarnitine (C5)	Amino Acid	Leucine, Isoleucine and Valine Metabolism	0.312086	8.66798e-16	0.885345
332	Proteins	Red meat	X - 24767			0.361775	4.87014e-21	0.876924
333	Proteins	Processed meat	1-ribosyl-imidazoleacetate*	Amino Acid	Histidine Metabolism	-0.341768	8.24955e-19	0.861302
334	Proteins	Processed meat	X - 25523			-0.323243	6.93467e-17	0.846632
335	Proteins	Processed meat	X - 24473			-0.313379	6.50265e-16	0.851357
336	Proteins	Processed meat	pentose acid*	Partially Characterized Molecules	Partially Characterized Molecules	-0.306901	2.70439e-15	0.854252
337	Proteins	Processed meat	X - 23970			-0.305892	3.3657e-15	0.860197
338	Proteins	Processed meat	3-methyladipate	Lipid	Fatty Acid, Dicarboxylate	-0.304457	4.58773e-15	0.848384
339	Proteins	Processed meat	X - 25524			-0.294319	3.89896e-14	0.835924
340	Proteins	Processed meat	X - 24456			-0.291944	6.35889e-14	0.842478
341	Proteins	Processed meat	N2,N5-diacetylornithine	Amino Acid	Urea cycle; Arginine and Proline Metabolism	-0.291842	6.49358e-14	0.834019
342	Proteins	Processed meat	N-acetyl-isoputreanine	Amino Acid	Polyamine Metabolism	-0.289275	1.096e-13	0.842669
343	Proteins	Processed meat	X - 10458			-0.281331	5.35369e-13	0.837639
344	Proteins	Processed meat	catechol sulfate	Xenobiotics	Benzoate Metabolism	-0.280662	6.10544e-13	0.845031
345	Proteins	Processed meat	3,4-dihydroxyphenylacetate sulfate	Amino Acid	Tyrosine Metabolism	-0.280208	6.67254e-13	0.841907
346	Proteins	Processed meat	3-hydroxyphenylacetate sulfate	Amino Acid	Tyrosine Metabolism	-0.278416	9.46295e-13	0.832228
347	Proteins	Processed meat	X - 21821			-0.273644	2.36887e-12	0.83783
348	Proteins	Processed meat	X - 12193			-0.27069	4.1443e-12	0.842631
349	Proteins	Processed meat	2,6-dihydroxybenzoic acid	Xenobiotics	Drug - Topical Agents	-0.270418	4.36136e-12	0.833181
350	Proteins	Processed meat	X - 12283			-0.268253	6.53959e-12	0.83741
351	Proteins	Processed meat	X - 22162			-0.265882	1.01489e-11	0.83642
352	Proteins	Processed meat	genistein sulfate*	Xenobiotics	Food Component/Plant	-0.265641	1.0609e-11	0.823655
353	Proteins	Processed meat	genistein glucuronide*	Xenobiotics	Food Component/Plant	-0.265099	1.17219e-11	0.825217
354	Proteins	Processed meat	X - 12306			-0.265056	1.18151e-11	0.839011
355	Proteins	Processed meat	X - 23659			-0.264741	1.25193e-11	0.831771
356	Proteins	Processed meat	nicotinamide riboside	Cofactors and Vitamins	Nicotinate and Nicotinamide Metabolism	-0.264024	1.42789e-11	0.834324
357	Proteins	Processed meat	glycitein sulfate (2)	Xenobiotics	Food Component/Plant	-0.262243	1.97556e-11	0.82335
358	Proteins	Processed meat	gentisate	Amino Acid	Tyrosine Metabolism	-0.259986	2.97069e-11	0.846746
359	Proteins	Processed meat	X - 19913			-0.258829	3.65655e-11	0.827427
360	Proteins	Processed meat	4-ethylphenyl sulfate	Xenobiotics	Benzoate Metabolism	-0.258228	4.07121e-11	0.827923
361	Proteins	Processed meat	X - 23459			-0.254666	7.65343e-11	0.830971
362	Proteins	Processed meat	phloroglucinol sulfate	Xenobiotics	Chemical	-0.253771	8.9546e-11	0.831923
363	Proteins	Processed meat	X - 24810			-0.249573	1.85608e-10	0.829256
364	Proteins	Processed meat	homocitrate	Xenobiotics	Food Component/Plant	-0.249306	1.94322e-10	0.831276
365	Proteins	Processed meat	daidzein sulfate (1)	Xenobiotics	Food Component/Plant	-0.249117	2.00735e-10	0.827275
366	Proteins	Processed meat	Urolithin A	Xenobiotics	Bacterial/Fungal	-0.248571	2.20427e-10	0.824341
367	Proteins	Processed meat	maltol sulfate	Xenobiotics	Food Component/Plant	-0.247531	2.63328e-10	0.834705
368	Proteins	Processed meat	threonate	Cofactors and Vitamins	Ascorbate and Aldarate Metabolism	-0.24722	2.77645e-10	0.83139
369	Proteins	Processed meat	3-hydroxyphenylacetoylglutamine	Peptide	Acetylated Peptides	-0.247048	2.85889e-10	0.824226
370	Proteins	Processed meat	4-acetylphenyl sulfate	Xenobiotics	Benzoate Metabolism	-0.246733	3.01605e-10	0.829599
371	Proteins	Processed meat	X - 25797			-0.244481	4.41391e-10	0.853719
372	Proteins	Processed meat	2,4,6-trihydroxybenzoate	Xenobiotics	Benzoate Metabolism	-0.243652	5.07327e-10	0.831962
373	Proteins	Processed meat	4-acetamidobutanoate	Amino Acid	Polyamine Metabolism	-0.242727	5.92187e-10	0.841335
374	Proteins	Processed meat	alpha-ketoglutaramate*	Amino Acid	Glutamate Metabolism	-0.241626	7.11332e-10	0.830094
375	Proteins	Processed meat	5-hydroxyindoleacetate	Amino Acid	Tryptophan Metabolism	-0.241473	7.2965e-10	0.840687
376	Proteins	Processed meat	X - 17351			-0.2411	7.76203e-10	0.832762
377	Proteins	Processed meat	X - 17686			-0.24083	8.11775e-10	0.839506
378	Proteins	Processed meat	trans-aconitate	Energy	TCA Cycle	-0.238245	1.2421e-09	0.845374
379	Proteins	Processed meat	argininate*	Amino Acid	Urea cycle; Arginine and Proline Metabolism	-0.237965	1.30031e-09	0.824112
380	Proteins	Processed meat	glycitein glucuronide (2)*	Xenobiotics	Food Component/Plant	-0.237429	1.41917e-09	0.823045
381	Proteins	Processed meat	X - 18059			-0.235456	1.95493e-09	0.834629
382	Proteins	Processed meat	X - 12726			-0.235081	2.07699e-09	0.821864
383	Proteins	Processed meat	X - 16649			-0.233869	2.52388e-09	0.820035
384	Proteins	Processed meat	X - 24637			-0.232983	2.90853e-09	0.817253
385	Proteins	Processed meat	X - 24431			-0.232376	3.20458e-09	0.83421
386	Proteins	Processed meat	homovanillate (HVA)	Amino Acid	Tyrosine Metabolism	-0.232096	3.35059e-09	0.834172
387	Proteins	Processed meat	3-hydroxy-3-methylglutarate	Lipid	Mevalonate Metabolism	-0.231801	3.51149e-09	0.837525
388	Proteins	Processed meat	2-oxo-1-pyrrolidinepropionate	Xenobiotics	Chemical	-0.229765	4.84576e-09	0.825598
389	Proteins	Processed meat	daidzein 7-O-glucuronide	Xenobiotics	Food Component/Plant	-0.229461	5.08304e-09	0.82495
390	Proteins	Processed meat	1,2,3-benzenetriol sulfate (2)	Xenobiotics	Chemical	-0.229223	5.27615e-09	0.832266
391	Proteins	Processed meat	X - 23593			-0.226137	8.5368e-09	0.826398
392	Proteins	Processed meat	X - 17304			-0.22593	8.81475e-09	0.827008
393	Proteins	Processed meat	2-hydroxyglutarate	Lipid	Fatty Acid, Dicarboxylate	-0.225793	9.00339e-09	0.839468
394	Proteins	Processed meat	daidzein sulfate (2)	Xenobiotics	Food Component/Plant	-0.225169	9.91416e-09	0.82194
395	Proteins	Processed meat	syringic acid	Xenobiotics	Food Component/Plant	-0.224452	1.10696e-08	0.826779
396	Proteins	Processed meat	methylsuccinate	Amino Acid	Leucine, Isoleucine and Valine Metabolism	-0.22398	1.1902e-08	0.829637
397	Proteins	Processed meat	X - 23423			-0.223911	1.20277e-08	0.832305
398	Proteins	Processed meat	pimeloylcarnitine/3-methyladipoylcarnitine (C7-DC)	Lipid	Fatty Acid Metabolism (Acyl Carnitine, Dicarboxylate)	-0.223508	1.27936e-08	0.837182
399	Proteins	Processed meat	N-acetylalliin	Xenobiotics	Food Component/Plant	-0.221299	1.79021e-08	0.826779
400	Proteins	Processed meat	indolepropionylglycine	Amino Acid	Tryptophan Metabolism	-0.221135	1.83517e-08	0.816072
401	Proteins	Processed meat	ribulonate/xylulonate/lyxonate*	Carbohydrate	Pentose Metabolism	-0.221039	1.86201e-08	0.830399
402	Proteins	Processed meat	1-methylguanosine	Nucleotide	Purine Metabolism, Guanine containing	-0.220801	1.93016e-08	0.832305
403	Proteins	Processed meat	4-guanidinobutanoate	Amino Acid	Guanidino and Acetamido Metabolism	-0.220414	2.04629e-08	0.82476
404	Proteins	Processed meat	erythronate*	Carbohydrate	Aminosugar Metabolism	-0.220368	2.06035e-08	0.835696
405	Proteins	Processed meat	5-methylthioadenosine (MTA)	Amino Acid	Polyamine Metabolism	-0.219041	2.51506e-08	0.844993
406	Proteins	Processed meat	X - 25242			-0.218768	2.61989e-08	0.82316
407	Proteins	Processed meat	X - 11787			-0.218128	2.88229e-08	0.831733
408	Proteins	Processed meat	X - 13507			-0.216949	3.43432e-08	0.827351
409	Proteins	Processed meat	3-hydroxyphenylacetate	Amino Acid	Phenylalanine Metabolism	-0.215669	4.14994e-08	0.821216
410	Proteins	Processed meat	3-ureidopropionate	Nucleotide	Pyrimidine Metabolism, Uracil containing	-0.215635	4.17042e-08	0.836191
411	Proteins	Processed meat	X - 12199			-0.215266	4.40345e-08	0.837944
412	Proteins	Processed meat	X - 23517			-0.214835	4.69091e-08	0.835391
413	Proteins	Processed meat	X - 12410			-0.214378	5.01613e-08	0.825065
414	Proteins	Processed meat	nicotinamide	Cofactors and Vitamins	Nicotinate and Nicotinamide Metabolism	-0.214011	5.29276e-08	0.814662
415	Proteins	Processed meat	carboxyethyl-GABA	Amino Acid	Glutamate Metabolism	-0.213628	5.59734e-08	0.824226
416	Proteins	Processed meat	(S)-a-amino-omega-caprolactam	Xenobiotics	Food Component/Plant	-0.213623	5.60098e-08	0.848422
417	Proteins	Processed meat	1,2,3-benzenetriol sulfate (1)	Xenobiotics	Chemical	-0.213613	5.60942e-08	0.833067
418	Proteins	Processed meat	3-methoxycatechol sulfate (1)	Xenobiotics	Benzoate Metabolism	-0.213578	5.63775e-08	0.832152
419	Proteins	Processed meat	X - 25838			-0.212213	6.87569e-08	0.822474
420	Proteins	Processed meat	X - 13846			-0.21212	6.96833e-08	0.827008
421	Proteins	Processed meat	2-methylserine	Amino Acid	Glycine, Serine and Threonine Metabolism	-0.211013	8.17663e-08	0.830171
422	Proteins	Processed meat	4'-hydroxypropiophenone sulfate	Xenobiotics	Chemical	-0.210694	8.56076e-08	0.827656
423	Proteins	Processed meat	2-methoxyresorcinol sulfate	Xenobiotics	Chemical	-0.209931	9.55138e-08	0.825332
424	Proteins	Processed meat	glycerophosphoserine*	Lipid	Phospholipid Metabolism	-0.209888	9.6106e-08	0.836458
425	Proteins	Processed meat	3-methoxytyramine sulfate	Amino Acid	Tyrosine Metabolism	-0.209513	1.01406e-07	0.824569
426	Proteins	Processed meat	genistein	Xenobiotics	Food Component/Plant	-0.209265	1.05054e-07	0.814319
427	Proteins	Processed meat	X - 17342			-0.20896	1.09732e-07	0.834553
428	Proteins	Processed meat	X - 24455			-0.208255	1.21324e-07	0.831504
429	Proteins	Processed meat	dopamine 3-O-sulfate	Amino Acid	Tyrosine Metabolism	-0.207018	1.44553e-07	0.822588
430	Proteins	Processed meat	N-acetylproline	Amino Acid	Urea cycle; Arginine and Proline Metabolism	-0.206063	1.65357e-07	0.827465
431	Proteins	Processed meat	arabitol/xylitol	Carbohydrate	Pentose Metabolism	-0.204678	2.00759e-07	0.828418
432	Proteins	Processed meat	1-methylnicotinamide	Cofactors and Vitamins	Nicotinate and Nicotinamide Metabolism	-0.204501	2.05792e-07	0.825027
433	Proteins	Processed meat	fucitol	Xenobiotics	Food Component/Plant	-0.203182	2.47204e-07	0.827923
434	Proteins	Processed meat	N-acetylaspartate (NAA)	Amino Acid	Alanine and Aspartate Metabolism	-0.202234	2.81795e-07	0.829523
435	Proteins	Processed meat	4-hydroxyhippurate	Xenobiotics	Benzoate Metabolism	-0.202193	2.8339e-07	0.834591
436	Proteins	Processed meat	abscisate	Xenobiotics	Food Component/Plant	-0.201955	2.92849e-07	0.829904
437	Proteins	Processed meat	X - 17365			-0.201919	2.94312e-07	0.816187
438	Proteins	Processed meat	arabonate/xylonate	Carbohydrate	Pentose Metabolism	-0.201027	3.32643e-07	0.826246
439	Proteins	Processed meat	octanoylcarnitine (C8)	Lipid	Fatty Acid Metabolism (Acyl Carnitine, Medium Chain)	0.205367	1.82318e-07	0.826475
440	Proteins	Processed meat	X - 22519			0.208043	1.2502e-07	0.822207
441	Proteins	Processed meat	beta-alanine	Nucleotide	Pyrimidine Metabolism, Uracil containing	0.213601	5.61927e-08	0.80807
442	Proteins	Processed meat	1-methyl-5-imidazoleacetate	Amino Acid	Histidine Metabolism	0.213911	5.37077e-08	0.807918
443	Proteins	Processed meat	3-hydroxydecanoylcarnitine	Lipid	Fatty Acid Metabolism (Acyl Carnitine, Hydroxy)	0.214529	4.90593e-08	0.831161
444	Proteins	Processed meat	3-hydroxyhexanoylcarnitine (2)	Lipid	Fatty Acid Metabolism (Acyl Carnitine, Hydroxy)	0.223495	1.28189e-08	0.825903
445	Proteins	Processed meat	carnitine of C10H14O2 (5)*	Partially Characterized Molecules	Partially Characterized Molecules	0.228902	5.54949e-09	0.817596
446	Proteins	Processed meat	N,N,N-trimethyl-5-aminovalerate	Amino Acid	Lysine Metabolism	0.229196	5.29939e-09	0.817825
447	Proteins	Processed meat	acetylcarnitine (C2)	Lipid	Fatty Acid Metabolism (Acyl Carnitine, Short Chain)	0.241068	7.80436e-10	0.822512
448	Proteins	Processed meat	(R)-3-hydroxybutyrylcarnitine	Lipid	Fatty Acid Metabolism (Acyl Carnitine, Hydroxy)	0.241921	6.77363e-10	0.82556
449	Proteins	Processed meat	carnosine	Amino Acid	Histidine Metabolism	0.273075	2.63969e-12	0.816796
450	Proteins	Processed meat	propionylcarnitine (C3)	Lipid	Fatty Acid Metabolism (also BCAA Metabolism)	0.273239	2.55891e-12	0.83341
451	Proteins	Processed meat	isovalerylcarnitine (C5)	Amino Acid	Leucine, Isoleucine and Valine Metabolism	0.274443	2.03401e-12	0.840802
452	Proteins	Processed meat	phenylacetylcarnitine	Peptide	Acetylated Peptides	0.277467	1.13724e-12	0.835924
453	Proteins	Processed meat	3,4-methyleneheptanoylcarnitine	Lipid	Fatty Acid Metabolism (Acyl Carnitine, Monounsaturated)	0.279727	7.32978e-13	0.840878
454	Proteins	Processed meat	X - 24767			0.281394	5.28775e-13	0.820454
455	Proteins	Processed meat	X - 13835			0.294504	3.75231e-14	0.82194
456	Proteins	Processed meat	N-acetyl-3-methylhistidine*	Amino Acid	Histidine Metabolism	0.297335	2.08107e-14	0.820607
457	Proteins	Processed meat	anserine	Amino Acid	Histidine Metabolism	0.309766	1.44599e-15	0.826322
458	Proteins	Processed meat	3-methylhistidine	Amino Acid	Histidine Metabolism	0.318471	2.06915e-16	0.826246
459	Proteins	Poultry	X - 24637			-0.315668	3.89748e-16	0.793362
460	Proteins	Poultry	X - 18059			-0.309371	1.57699e-15	0.791648
461	Proteins	Poultry	genistein glucuronide*	Xenobiotics	Food Component/Plant	-0.308086	2.08922e-15	0.787647
462	Proteins	Poultry	1-ribosyl-imidazoleacetate*	Amino Acid	Histidine Metabolism	-0.306284	3.0915e-15	0.816148
463	Proteins	Poultry	X - 24456			-0.282684	4.10088e-13	0.800602
464	Proteins	Poultry	4-ethylphenyl sulfate	Xenobiotics	Benzoate Metabolism	-0.281505	5.1741e-13	0.794429
465	Proteins	Poultry	2,6-dihydroxybenzoic acid	Xenobiotics	Drug - Topical Agents	-0.280412	6.41203e-13	0.793172
466	Proteins	Poultry	2-hydroxysebacate	Lipid	Fatty Acid, Dicarboxylate	-0.277277	1.17975e-12	0.785932
467	Proteins	Poultry	daidzein sulfate (1)	Xenobiotics	Food Component/Plant	-0.272331	3.04e-12	0.783455
468	Proteins	Poultry	X - 10458			-0.268758	5.95259e-12	0.793858
469	Proteins	Poultry	glycitein glucuronide (2)*	Xenobiotics	Food Component/Plant	-0.26419	1.38494e-11	0.786694
470	Proteins	Poultry	daidzein 7-O-glucuronide	Xenobiotics	Food Component/Plant	-0.26219	1.99475e-11	0.785894
471	Proteins	Poultry	4-acetamidobutanoate	Amino Acid	Polyamine Metabolism	-0.262138	2.01364e-11	0.805251
472	Proteins	Poultry	X - 13507			-0.260852	2.54125e-11	0.783798
473	Proteins	Poultry	genistein sulfate*	Xenobiotics	Food Component/Plant	-0.259619	3.17305e-11	0.776673
474	Proteins	Poultry	X - 17010			-0.2554	6.72561e-11	0.781131
475	Proteins	Poultry	X - 21821			-0.253969	8.65002e-11	0.784903
476	Proteins	Poultry	X - 12283			-0.251926	1.23568e-10	0.787647
477	Proteins	Poultry	X - 24346			-0.248328	2.29798e-10	0.793743
478	Proteins	Poultry	N2,N5-diacetylornithine	Amino Acid	Urea cycle; Arginine and Proline Metabolism	-0.247049	2.8585e-10	0.775682
479	Proteins	Poultry	glucuronide of C12H22O4 (2)*	Partially Characterized Molecules	Partially Characterized Molecules	-0.246737	3.01407e-10	0.787647
480	Proteins	Poultry	X - 16649			-0.246126	3.34362e-10	0.788523
481	Proteins	Poultry	X - 22162			-0.245666	3.61421e-10	0.788371
482	Proteins	Poultry	X - 19913			-0.245636	3.63292e-10	0.785132
483	Proteins	Poultry	glycitein sulfate (2)	Xenobiotics	Food Component/Plant	-0.244294	4.5552e-10	0.773586
484	Proteins	Poultry	glucuronide of C12H22O4 (1)*	Partially Characterized Molecules	Partially Characterized Molecules	-0.243777	4.96818e-10	0.782198
485	Proteins	Poultry	X - 21796			-0.240874	8.05925e-10	0.792791
486	Proteins	Poultry	X - 23331			-0.239955	9.37997e-10	0.789133
487	Proteins	Poultry	C-glycosyltryptophan	Amino Acid	Tryptophan Metabolism	-0.239705	9.77407e-10	0.796525
488	Proteins	Poultry	benzoylcarnitine*	Xenobiotics	Chemical	-0.236439	1.66721e-09	0.802241
489	Proteins	Poultry	glucuronide of C14H26O4 (2)*	Partially Characterized Molecules	Partially Characterized Molecules	-0.236237	1.72277e-09	0.788333
490	Proteins	Poultry	X - 17342			-0.235986	1.79424e-09	0.788256
491	Proteins	Poultry	tryptophan betaine	Amino Acid	Tryptophan Metabolism	-0.235264	2.01656e-09	0.784294
492	Proteins	Poultry	X - 24810			-0.232101	3.34799e-09	0.780369
493	Proteins	Poultry	homovanillate (HVA)	Amino Acid	Tyrosine Metabolism	-0.230794	4.1193e-09	0.79561
494	Proteins	Poultry	N6-carbamoylthreonyladenosine	Nucleotide	Purine Metabolism, Adenine containing	-0.230354	4.41599e-09	0.807651
495	Proteins	Poultry	daidzein sulfate (2)	Xenobiotics	Food Component/Plant	-0.229291	5.22064e-09	0.774501
496	Proteins	Poultry	X - 25806			-0.229264	5.24298e-09	0.811957
497	Proteins	Poultry	genistein	Xenobiotics	Food Component/Plant	-0.228631	5.79006e-09	0.776139
498	Proteins	Poultry	dihydrocaffeate sulfate (2)	Xenobiotics	Food Component/Plant	-0.228224	6.17043e-09	0.794391
499	Proteins	Poultry	catechol sulfate	Xenobiotics	Benzoate Metabolism	-0.228119	6.27224e-09	0.789933
500	Proteins	Poultry	3-methoxytyrosine	Amino Acid	Tyrosine Metabolism	-0.225982	8.74387e-09	0.809214
501	Proteins	Poultry	7-methylguanine	Nucleotide	Purine Metabolism, Guanine containing	-0.224565	1.08804e-08	0.792295
502	Proteins	Poultry	indolepropionylglycine	Amino Acid	Tryptophan Metabolism	-0.2244	1.11588e-08	0.782884
503	Proteins	Poultry	X - 12712			-0.222571	1.47585e-08	0.790009
504	Proteins	Poultry	4-acetylphenyl sulfate	Xenobiotics	Benzoate Metabolism	-0.221772	1.66659e-08	0.775072
505	Proteins	Poultry	N-acetylglucosamine/N-acetylgalactosamine	Carbohydrate	Aminosugar Metabolism	-0.221251	1.8032e-08	0.798811
506	Proteins	Poultry	daidzein	Xenobiotics	Food Component/Plant	-0.221176	1.82402e-08	0.776177
507	Proteins	Poultry	isoputreanine	Amino Acid	Polyamine Metabolism	-0.220268	2.09179e-08	0.775034
508	Proteins	Poultry	gulonate*	Cofactors and Vitamins	Ascorbate and Aldarate Metabolism	-0.219663	2.29094e-08	0.81028
509	Proteins	Poultry	3-methoxycatechol sulfate (2)	Xenobiotics	Benzoate Metabolism	-0.219535	2.33534e-08	0.790924
510	Proteins	Poultry	2-oxo-1-pyrrolidinepropionate	Xenobiotics	Chemical	-0.219178	2.46378e-08	0.775415
511	Proteins	Poultry	glucuronide of C14H26O4 (1)*	Partially Characterized Molecules	Partially Characterized Molecules	-0.218542	2.70964e-08	0.776292
512	Proteins	Poultry	X - 12267			-0.217922	2.97222e-08	0.779188
513	Proteins	Poultry	methylsuccinate	Amino Acid	Leucine, Isoleucine and Valine Metabolism	-0.217791	3.03081e-08	0.791838
514	Proteins	Poultry	nicotinamide riboside	Cofactors and Vitamins	Nicotinate and Nicotinamide Metabolism	-0.216926	3.44651e-08	0.792333
515	Proteins	Poultry	X - 11979			-0.216228	3.82132e-08	0.79603
516	Proteins	Poultry	3,4-dihydroxyphenylacetate sulfate	Amino Acid	Tyrosine Metabolism	-0.216151	3.865e-08	0.771529
517	Proteins	Poultry	4-ethylphenol glucuronide	Xenobiotics	Benzoate Metabolism	-0.214604	4.85268e-08	0.791305
518	Proteins	Poultry	X - 25242			-0.21447	4.9486e-08	0.770386
519	Proteins	Poultry	X - 24455			-0.2137	5.53856e-08	0.788104
520	Proteins	Poultry	X - 21295			-0.213577	5.63875e-08	0.787304
521	Proteins	Poultry	N1-methylinosine	Nucleotide	Purine Metabolism, (Hypo)Xanthine/Inosine containing	-0.213278	5.88956e-08	0.802088
522	Proteins	Poultry	X - 24414			-0.21299	6.14184e-08	0.781664
523	Proteins	Poultry	cytosine	Nucleotide	Pyrimidine Metabolism, Cytidine containing	-0.21293	6.19565e-08	0.791838
524	Proteins	Poultry	X - 12100			-0.21224	6.84887e-08	0.787189
525	Proteins	Poultry	N3-methyluridine	Nucleotide	Pyrimidine Metabolism, Uracil containing	-0.212233	6.85514e-08	0.797211
526	Proteins	Poultry	azelate (nonanedioate; C9)	Lipid	Fatty Acid, Dicarboxylate	-0.212134	6.9546e-08	0.774387
527	Proteins	Poultry	N6-carboxymethyllysine	Carbohydrate	Advanced Glycation End-product	-0.211931	7.16221e-08	0.798087
528	Proteins	Poultry	3-(3-amino-3-carboxypropyl)uridine*	Nucleotide	Pyrimidine Metabolism, Uracil containing	-0.21143	7.69995e-08	0.793172
529	Proteins	Poultry	N-acetylneuraminate	Carbohydrate	Aminosugar Metabolism	-0.211401	7.73215e-08	0.801974
530	Proteins	Poultry	vanillactate	Amino Acid	Tyrosine Metabolism	-0.209202	1.06003e-07	0.815386
531	Proteins	Poultry	X - 12193			-0.20833	1.20027e-07	0.780216
532	Proteins	Poultry	X - 19141			-0.20808	1.24369e-07	0.780064
533	Proteins	Poultry	adenosine 3',5'-cyclic monophosphate (cAMP)	Nucleotide	Purine Metabolism, Adenine containing	-0.207733	1.30639e-07	0.782769
534	Proteins	Poultry	X - 17686			-0.206547	1.54481e-07	0.781855
535	Proteins	Poultry	X - 13553			-0.206536	1.54709e-07	0.787456
536	Proteins	Poultry	homocitrate	Xenobiotics	Food Component/Plant	-0.206223	1.61692e-07	0.782084
537	Proteins	Poultry	arabinose	Carbohydrate	Pentose Metabolism	-0.205909	1.68972e-07	0.784446
538	Proteins	Poultry	3-hydroxyphenylacetate sulfate	Amino Acid	Tyrosine Metabolism	-0.204987	1.9229e-07	0.778768
539	Proteins	Poultry	pentose acid*	Partially Characterized Molecules	Partially Characterized Molecules	-0.203838	2.25704e-07	0.773548
540	Proteins	Poultry	glycine conjugate of C10H12O2*	Partially Characterized Molecules	Partially Characterized Molecules	-0.203708	2.29815e-07	0.788866
541	Proteins	Poultry	2-methoxyhydroquinone glucuronide (2)	Xenobiotics	Benzoate Metabolism	-0.201757	3.0095e-07	0.797211
542	Proteins	Poultry	alpha-CEHC glucuronide*	Cofactors and Vitamins	Tocopherol Metabolism	-0.201727	3.02197e-07	0.778464
543	Proteins	Poultry	glucuronide of C12H20O3 (1)*	Partially Characterized Molecules	Partially Characterized Molecules	-0.201465	3.13273e-07	0.787418
544	Proteins	Poultry	X - 13688			-0.200991	3.34329e-07	0.775987
545	Proteins	Poultry	gamma-CEHC glucuronide*	Cofactors and Vitamins	Tocopherol Metabolism	-0.200862	3.40254e-07	0.794696
546	Proteins	Poultry	X - 24228			-0.200567	3.54277e-07	0.790085
547	Proteins	Poultry	phenylacetylcarnitine	Peptide	Acetylated Peptides	0.201569	3.08832e-07	0.77713
548	Proteins	Poultry	hydantoin-5-propionate	Amino Acid	Histidine Metabolism	0.206001	1.66802e-07	0.787761
549	Proteins	Poultry	carnitine	Lipid	Carnitine Metabolism	0.227552	6.85303e-09	0.771224
550	Proteins	Poultry	3-carboxy-4-methyl-5-propyl-2-furanpropanoate (CMPF)	Lipid	Fatty Acid, Dicarboxylate	0.232616	3.08406e-09	0.781207
551	Proteins	Poultry	(R)-3-hydroxybutyrylcarnitine	Lipid	Fatty Acid Metabolism (Acyl Carnitine, Hydroxy)	0.241684	7.04507e-10	0.791686
552	Proteins	Poultry	N,N,N-trimethyl-5-aminovalerate	Amino Acid	Lysine Metabolism	0.245661	3.617e-10	0.775568
553	Proteins	Poultry	creatine	Amino Acid	Creatine Metabolism	0.247132	2.81841e-10	0.789933
554	Proteins	Poultry	1-methylhistidine	Amino Acid	Histidine Metabolism	0.252794	1.06229e-10	0.78959
555	Proteins	Poultry	acetylcarnitine (C2)	Lipid	Fatty Acid Metabolism (Acyl Carnitine, Short Chain)	0.252922	1.03878e-10	0.780026
556	Proteins	Poultry	ectoine	Xenobiotics	Chemical	0.255327	6.81185e-11	0.809328
557	Proteins	Poultry	propionylcarnitine (C3)	Lipid	Fatty Acid Metabolism (also BCAA Metabolism)	0.260363	2.77556e-11	0.785589
558	Proteins	Poultry	isovalerylcarnitine (C5)	Amino Acid	Leucine, Isoleucine and Valine Metabolism	0.264274	1.36392e-11	0.782579
559	Proteins	Poultry	carnosine	Amino Acid	Histidine Metabolism	0.293707	4.42476e-14	0.796182
560	Proteins	Poultry	beta-guanidinopropanoate	Xenobiotics	Food Component/Plant	0.309007	1.70803e-15	0.811652
561	Proteins	Poultry	taurine	Amino Acid	Methionine, Cysteine, SAM and Taurine Metabolism	0.364545	2.32424e-21	0.810661
562	Proteins	Poultry	beta-alanine	Nucleotide	Pyrimidine Metabolism, Uracil containing	0.398133	1.63428e-25	0.818549
563	Proteins	Poultry	X - 24767			0.461844	8.13229e-35	0.812948
564	Proteins	Poultry	1-methyl-5-imidazoleacetate	Amino Acid	Histidine Metabolism	0.498582	3.80129e-41	0.817444
565	Proteins	Poultry	anserine	Amino Acid	Histidine Metabolism	0.515065	3.01898e-44	0.847203
566	Proteins	Poultry	N-acetyl-3-methylhistidine*	Amino Acid	Histidine Metabolism	0.542031	1.06491e-49	0.84164
567	Proteins	Poultry	X - 13835			0.557948	3.71127e-53	0.844269
568	Proteins	Poultry	3-methylhistidine	Amino Acid	Histidine Metabolism	0.564873	1.0141e-54	0.844612
569	Proteins	Total fish	anserine	Amino Acid	Histidine Metabolism	0.223376	1.30544e-08	0.751334
570	Proteins	Total fish	1-methyl-5-imidazoleacetate	Amino Acid	Histidine Metabolism	0.250936	1.46718e-10	0.764327
571	Proteins	Total fish	N-acetyl-3-methylhistidine*	Amino Acid	Histidine Metabolism	0.272763	2.80095e-12	0.766918
572	Proteins	Total fish	3-methylhistidine	Amino Acid	Histidine Metabolism	0.277069	1.22819e-12	0.765432
573	Proteins	Total fish	X - 13835			0.306951	2.67518e-15	0.772862
574	Proteins	Total fish	X - 25419			0.308384	1.95769e-15	0.795039
575	Proteins	Total fish	3-carboxy-4-methyl-5-propyl-2-furanpropanoate (CMPF)	Lipid	Fatty Acid, Dicarboxylate	0.385993	5.89224e-24	0.819425
576	Proteins	Dark meat fish	N-acetyl-3-methylhistidine*	Amino Acid	Histidine Metabolism	0.20417	2.15499e-07	0.746075
577	Proteins	Dark meat fish	3-methylhistidine	Amino Acid	Histidine Metabolism	0.219282	2.4258e-08	0.751334
578	Proteins	Dark meat fish	1-methyl-5-imidazoleacetate	Amino Acid	Histidine Metabolism	0.229941	4.71278e-09	0.764518
579	Proteins	Dark meat fish	X - 13835			0.237042	1.51161e-09	0.77111
580	Proteins	Dark meat fish	X - 25419			0.294595	3.68228e-14	0.780369
581	Proteins	Dark meat fish	3-carboxy-4-methyl-5-propyl-2-furanpropanoate (CMPF)	Lipid	Fatty Acid, Dicarboxylate	0.381681	2.03135e-23	0.822893
582	Proteins	Shellfish	X - 23587			0.229958	4.70075e-09	0.689872
583	Proteins	Shellfish	3-carboxy-4-methyl-5-propyl-2-furanpropanoate (CMPF)	Lipid	Fatty Acid, Dicarboxylate	0.237392	1.42773e-09	0.687052
584	Proteins	Shellfish	X - 25419			0.389853	1.91513e-24	0.77713
585	Proteins	Total nuts	X - 25242			0.200733	3.46323e-07	0.856958
586	Proteins	Total nuts	hydroquinone sulfate	Xenobiotics	Drug - Topical Agents	0.206417	1.57328e-07	0.865188
587	Proteins	Total nuts	X - 25524			0.207528	1.34486e-07	0.872085
588	Proteins	Total nuts	4-vinylphenol sulfate	Xenobiotics	Benzoate Metabolism	0.208864	1.11239e-07	0.858825
589	Proteins	Total nuts	X - 25523			0.21646	3.69222e-08	0.873724
590	Proteins	Total nuts	X - 23970			0.227982	6.40871e-09	0.872237
591	Proteins	Total nuts	X - 25342			0.295956	2.77552e-14	0.879363
592	Proteins	Total nuts	X - 23644			0.312906	7.2248e-16	0.886755
593	Proteins	Total nuts	X - 24412			0.384904	8.06929e-24	0.900511
594	Proteins	Total nuts	tryptophan betaine	Amino Acid	Tryptophan Metabolism	0.418778	2.58984e-28	0.90192
595	Proteins	Peanuts	methyl vanillate sulfate	Xenobiotics	Food Component/Plant	0.289017	1.15478e-13	0.822474
596	Proteins	Peanuts	X - 24541			0.303671	5.4324e-15	0.821674
597	Proteins	Peanuts	X - 25342			0.306261	3.10717e-15	0.822779
598	Proteins	Peanuts	X - 23644			0.309075	1.68296e-15	0.827961
599	Proteins	Peanuts	X - 17689			0.334155	5.28829e-18	0.827503
600	Proteins	Peanuts	X - 19763			0.344931	3.75522e-19	0.832533
601	Proteins	Peanuts	4-vinylphenol sulfate	Xenobiotics	Benzoate Metabolism	0.396252	2.87617e-25	0.855091
602	Proteins	Peanuts	tryptophan betaine	Amino Acid	Tryptophan Metabolism	0.416864	4.79943e-28	0.856081
603	Proteins	Peanuts	X - 24412			0.430079	6.25261e-30	0.861378
604	Proteins	Other nuts	X - 24412			0.201713	3.02756e-07	0.847356
605	Proteins	Other nuts	X - 23644			0.205153	1.87876e-07	0.852804
606	Proteins	Other nuts	X - 24473			0.220688	1.96342e-08	0.851357
607	Proteins	Other nuts	Urolithin A	Xenobiotics	Bacterial/Fungal	0.223413	1.29804e-08	0.856158
608	Proteins	Other nuts	tryptophan betaine	Amino Acid	Tryptophan Metabolism	0.252967	1.03076e-10	0.857034
609	Proteins	Other nuts	X - 25523			0.264098	1.40849e-11	0.864274
610	Proteins	Other nuts	X - 25524			0.265284	1.1331e-11	0.868122
611	Proteins	Other nuts	X - 23970			0.274101	2.1713e-12	0.859968
612	Proteins	Seeds	X - 18059			0.238964	1.10406e-09	0.739483
613	Dairy	Milk	glycitein sulfate (2)	Xenobiotics	Food Component/Plant	-0.228607	5.81209e-09	0.802964
614	Dairy	Milk	cytosine	Nucleotide	Pyrimidine Metabolism, Cytidine containing	-0.223044	1.37338e-08	0.813862
615	Dairy	Milk	glycitein glucuronide (2)*	Xenobiotics	Food Component/Plant	-0.219874	2.21964e-08	0.805175
616	Dairy	Milk	homocitrate	Xenobiotics	Food Component/Plant	-0.217476	3.1763e-08	0.80125
617	Dairy	Milk	phenyllactate (PLA)	Amino Acid	Phenylalanine Metabolism	-0.216825	3.49846e-08	0.810166
618	Dairy	Milk	indolelactate	Amino Acid	Tryptophan Metabolism	-0.211237	7.91644e-08	0.807308
619	Dairy	Milk	X - 17304			-0.204197	2.14697e-07	0.812795
620	Dairy	Milk	daidzein 7-O-glucuronide	Xenobiotics	Food Component/Plant	-0.20377	2.2782e-07	0.804565
621	Dairy	Milk	X - 16649			-0.20352	2.35881e-07	0.797363
622	Dairy	Milk	X - 24519			-0.201617	3.06789e-07	0.794658
623	Dairy	Milk	1-methyl-beta-carboline-3-carboxylic acid	Xenobiotics	Food Component/Plant	0.200716	3.4712e-07	0.808032
624	Dairy	Milk	galactonate	Carbohydrate	Fructose, Mannose and Galactose Metabolism	0.20713	1.42285e-07	0.802888
625	Dairy	Milk	isovalerylcarnitine (C5)	Amino Acid	Leucine, Isoleucine and Valine Metabolism	0.208764	1.12845e-07	0.808871
626	Dairy	Milk	X - 23890			0.227423	6.99205e-09	0.804641
627	Dairy	Milk	lactose	Carbohydrate	Disaccharides and Oligosaccharides	0.236506	1.64921e-09	0.827351
628	Dairy	Milk	homostachydrine*	Xenobiotics	Food Component/Plant	0.254282	8.18776e-11	0.802279
629	Dairy	Milk	X - 12027			0.256206	5.83221e-11	0.8139
630	Dairy	Milk	N,N,N-trimethyl-5-aminovalerate	Amino Acid	Lysine Metabolism	0.300729	1.01775e-14	0.833257
631	Dairy	Milk	2,8-quinolinediol sulfate	Xenobiotics	Food Component/Plant	0.306169	3.16963e-15	0.83722
632	Dairy	Milk	phenylacetylglycine	Peptide	Acetylated Peptides	0.403943	2.78616e-26	0.872733
633	Dairy	Almond milk or rice milk	catechol sulfate	Xenobiotics	Benzoate Metabolism	0.221678	1.6905e-08	0.707095
634	Dairy	Total cheese	heptenedioate (C7:1-DC)*	Lipid	Fatty Acid, Dicarboxylate	0.235098	2.07135e-09	0.875133
635	Dairy	Total cheese	4-methylhexanoylglutamine	Lipid	Fatty Acid Metabolism (Acyl Glutamine)	0.235719	1.87348e-09	0.865112
636	Dairy	Cream	dopamine 3-O-sulfate	Amino Acid	Tyrosine Metabolism	-0.203804	2.26768e-07	0.724242
637	Dairy	Cream	N-acetylalanine	Amino Acid	Alanine and Aspartate Metabolism	0.206933	1.46301e-07	0.716926
638	Dairy	Cream	X - 13846			0.209631	9.97078e-08	0.712048
639	Dairy	Cream	2,6-dimethylphenol sulfate	Xenobiotics	Chemical	0.211035	8.15082e-08	0.698141
640	Dairy	Cream	3-acetylphenol	Xenobiotics	Chemical	0.212312	6.77775e-08	0.704694
641	Dairy	Cream	X - 18240			0.216919	3.45012e-08	0.714868
642	Dairy	Cream	m-tyramine	Amino Acid	Tyrosine Metabolism	0.21705	3.38368e-08	0.72508
643	Dairy	Cream	3-hydroxyisonicotinic acid	Xenobiotics	Drug - Neurological	0.21753	3.15098e-08	0.710334
644	Dairy	Cream	X - 12730			0.220937	1.89091e-08	0.721841
645	Dairy	Cream	heptenedioate (C7:1-DC)*	Lipid	Fatty Acid, Dicarboxylate	0.222555	1.47966e-08	0.708886
646	Dairy	Cream	5-acetylamino-6-formylamino-3-methyluracil	Xenobiotics	Xanthine Metabolism	0.227203	7.2351e-09	0.72066
647	Dairy	Cream	dihydroferulic acid sulfate	Xenobiotics	Food Component/Plant	0.229191	5.30302e-09	0.719403
648	Dairy	Cream	mesaconate (methylfumarate)	Energy	TCA Cycle	0.231685	3.57684e-09	0.742608
649	Dairy	Cream	coumaroylquinate (5)	Xenobiotics	Food Component/Plant	0.233403	2.71967e-09	0.71624
650	Dairy	Cream	o-cresol sulfate	Xenobiotics	Benzoate Metabolism	0.236317	1.70068e-09	0.722718
651	Dairy	Cream	caffeine	Xenobiotics	Xanthine Metabolism	0.237068	1.50534e-09	0.728128
652	Dairy	Cream	5-acetylamino-6-amino-3-methyluracil	Xenobiotics	Xanthine Metabolism	0.237304	1.44853e-09	0.727557
653	Dairy	Cream	2,3-dimethylphenol sulfate	Xenobiotics	Chemical	0.237384	1.42962e-09	0.728509
654	Dairy	Cream	X - 17398			0.238174	1.25669e-09	0.736435
655	Dairy	Cream	chlorogenate	Xenobiotics	Food Component/Plant	0.240848	8.09396e-10	0.738112
656	Dairy	Cream	X - 17349			0.246667	3.05036e-10	0.748819
657	Dairy	Cream	theophylline	Xenobiotics	Xanthine Metabolism	0.248762	2.13333e-10	0.740093
658	Dairy	Cream	X - 17185			0.250838	1.49219e-10	0.741846
659	Dairy	Cream	trigonelline (N'-methylnicotinate)	Cofactors and Vitamins	Nicotinate and Nicotinamide Metabolism	0.251006	1.44932e-10	0.743599
660	Dairy	Cream	X - 23048			0.252288	1.16015e-10	0.731024
661	Dairy	Cream	1,3-dimethylurate	Xenobiotics	Xanthine Metabolism	0.252575	1.10373e-10	0.740855
662	Dairy	Cream	1-methylurate	Xenobiotics	Xanthine Metabolism	0.255107	7.08195e-11	0.734339
663	Dairy	Cream	1,3,7-trimethylurate	Xenobiotics	Xanthine Metabolism	0.25675	5.29601e-11	0.741465
664	Dairy	Cream	maleate	Lipid	Fatty Acid, Dicarboxylate	0.258948	3.57921e-11	0.745923
665	Dairy	Cream	1,7-dimethylurate	Xenobiotics	Xanthine Metabolism	0.259035	3.52408e-11	0.744208
666	Dairy	Cream	1-methylxanthine	Xenobiotics	Xanthine Metabolism	0.261368	2.31497e-11	0.735711
667	Dairy	Cream	paraxanthine	Xenobiotics	Xanthine Metabolism	0.265279	1.134e-11	0.738226
668	Dairy	Cream	X - 12816			0.265562	1.07648e-11	0.751105
669	Dairy	Cream	3-acetylphenol sulfate	Xenobiotics	Chemical	0.268374	6.39362e-12	0.729729
670	Dairy	Cream	4-ethylcatechol sulfate	Xenobiotics	Benzoate Metabolism	0.270939	3.95438e-12	0.740093
671	Dairy	Cream	X - 13844			0.273195	2.58029e-12	0.748133
672	Dairy	Cream	X - 25668			0.274369	2.06307e-12	0.751981
673	Dairy	Cream	feruloylquinate (2)	Xenobiotics	Food Component/Plant	0.281406	5.27603e-13	0.75945
674	Dairy	Cream	X - 24343			0.281437	5.24376e-13	0.746952
675	Dairy	Cream	X - 14082			0.284596	2.80692e-13	0.754611
676	Dairy	Cream	coumaroylquinate (2)	Xenobiotics	Food Component/Plant	0.289598	1.02643e-13	0.737769
677	Dairy	Cream	3-ethylcatechol sulfate (1)	Xenobiotics	Food Component/Plant	0.292837	5.29395e-14	0.752591
678	Dairy	Cream	X - 24499			0.296879	2.28954e-14	0.75644
679	Dairy	Cream	coumaroylquinate (4)	Xenobiotics	Food Component/Plant	0.298186	1.74108e-14	0.754077
680	Dairy	Cream	X - 23161			0.298976	1.47444e-14	0.759488
681	Dairy	Cream	3-hydroxymandelate	Xenobiotics	Benzoate Metabolism	0.302869	6.45074e-15	0.755106
682	Dairy	Cream	3-hydroxy-2-methylpyridine sulfate	Xenobiotics	Chemical	0.304356	4.68847e-15	0.755944
683	Dairy	Cream	2,3-dihydroxypyridine	Xenobiotics	Food Component/Plant	0.307584	2.33078e-15	0.757278
684	Dairy	Cream	N-(2-furoyl)glycine	Xenobiotics	Food Component/Plant	0.311081	1.08242e-15	0.763641
685	Dairy	Cream	feruloylquinate (5)	Xenobiotics	Food Component/Plant	0.311509	9.84738e-16	0.764937
686	Dairy	Cream	feruloylquinate (4)	Xenobiotics	Food Component/Plant	0.315676	3.89064e-16	0.764556
687	Dairy	Cream	3-hydroxypyridine sulfate	Xenobiotics	Chemical	0.32012	1.42155e-16	0.760936
688	Dairy	Cream	X - 24344			0.321804	9.66341e-17	0.766728
689	Dairy	Cream	2-furoylcarnitine	Xenobiotics	Food Component/Plant	0.322576	8.08997e-17	0.764022
690	Dairy	Cream	3-ethylcatechol sulfate (2)	Xenobiotics	Food Component/Plant	0.32292	7.4723e-17	0.763946
691	Dairy	Cream	quinate	Xenobiotics	Food Component/Plant	0.324861	4.76552e-17	0.768785
692	Dairy	Cream	X - 13838			0.327458	2.59765e-17	0.777549
693	Dairy	Cream	X - 24811			0.330051	1.40931e-17	0.760707
694	Dairy	Cream	3-methyl catechol sulfate (2)	Xenobiotics	Benzoate Metabolism	0.331771	9.36156e-18	0.775911
695	Dairy	Cream	3-hydroxypyridine	Xenobiotics	Chemical	0.33261	7.66019e-18	0.773967
696	Dairy	Cream	cyclo(pro-tyr) (D,L)*	Peptide	Dipeptide	0.333699	5.89986e-18	0.766575
697	Dairy	Cream	3-methyl catechol sulfate (1)	Xenobiotics	Benzoate Metabolism	0.33472	4.61438e-18	0.775492
698	Dairy	Cream	feruloylquinate (3)	Xenobiotics	Food Component/Plant	0.335459	3.8605e-18	0.75602
699	Dairy	Cream	3-hydroxypyridine glucuronide	Xenobiotics	Chemical	0.33758	2.30717e-18	0.779721
700	Dairy	Cream	feruloylquinate (1)	Xenobiotics	Food Component/Plant	0.339809	1.33731e-18	0.774996
701	Dairy	Cream	citraconate/glutaconate	Energy	TCA Cycle	0.340427	1.14877e-18	0.781931
702	Dairy	Cream	X - 25666			0.343811	4.96705e-19	0.779226
703	Dairy	Cream	X - 25500			0.34459	4.08936e-19	0.79462
704	Dairy	Cream	X - 12738			0.350751	8.61919e-20	0.783608
705	Dairy	Cream	glucuronide of C19H28O4 (1)*	Partially Characterized Molecules	Partially Characterized Molecules	0.386638	4.88852e-24	0.803498
706	Fats and Oils	Creamy salad dressing	delta-CEHC glucuronide*	Cofactors and Vitamins	Tocopherol Metabolism	0.206123	1.63981e-07	0.761584
707	Fats and Oils	Creamy salad dressing	X - 11261			0.209742	9.81381e-08	0.746609
708	Fats and Oils	Creamy salad dressing	glutamine conjugate of C8H12O4 (1)*	Partially Characterized Molecules	Partially Characterized Molecules	0.209902	9.591e-08	0.760517
709	Fats and Oils	Creamy salad dressing	X - 24415			0.214351	5.0362e-08	0.763413
710	Fats and Oils	Creamy salad dressing	glucuronide of C8H14O2 (4)*	Partially Characterized Molecules	Partially Characterized Molecules	0.214811	4.70774e-08	0.75503
711	Fats and Oils	Creamy salad dressing	X - 15486			0.215269	4.40145e-08	0.758345
712	Fats and Oils	Creamy salad dressing	glycine conjugate of C10H14O2 (1)*	Partially Characterized Molecules	Partially Characterized Molecules	0.216058	3.91854e-08	0.756325
713	Fats and Oils	Creamy salad dressing	X - 13693			0.224861	1.03957e-08	0.7721
714	Fats and Oils	Creamy salad dressing	X - 25464			0.225209	9.85335e-09	0.761317
715	Fats and Oils	Creamy salad dressing	X - 24340			0.227277	7.15265e-09	0.766347
716	Fats and Oils	Creamy salad dressing	carnitine of C10H14O2 (5)*	Partially Characterized Molecules	Partially Characterized Molecules	0.22889	5.55988e-09	0.760783
717	Fats and Oils	Creamy salad dressing	X - 23680			0.234982	2.11032e-09	0.763794
718	Fats and Oils	Creamy salad dressing	glucuronide of C10H18O2 (11)*	Partially Characterized Molecules	Partially Characterized Molecules	0.235804	1.84807e-09	0.76749
719	Fats and Oils	Creamy salad dressing	carnitine of C10H14O2 (1)*	Partially Characterized Molecules	Partially Characterized Molecules	0.253022	1.02093e-10	0.764137
720	Fats and Oils	Creamy salad dressing	glutamine conjugate of C8H12O2 (1)*	Partially Characterized Molecules	Partially Characterized Molecules	0.254396	8.0252e-11	0.765966
721	Fats and Oils	Creamy salad dressing	X - 24363			0.257978	4.25662e-11	0.772329
722	Fats and Oils	Creamy salad dressing	carnitine of C10H14O2 (2)*	Partially Characterized Molecules	Partially Characterized Molecules	0.258203	4.08941e-11	0.775263
723	Fats and Oils	Olive oil	X - 17733			-0.212755	6.35582e-08	0.775187
724	Fats and Oils	Olive oil	delta-CEHC glucuronide*	Cofactors and Vitamins	Tocopherol Metabolism	-0.210431	8.89027e-08	0.772939
725	Fats and Oils	Olive oil	N-methyltaurine	Amino Acid	Methionine, Cysteine, SAM and Taurine Metabolism	0.24459	4.33351e-10	0.803803
726	Fats and Oils	Olive oil	X - 25419			0.244706	4.24993e-10	0.791038
727	Miscellaneous	French fries	abscisate	Xenobiotics	Food Component/Plant	-0.280418	6.40352e-13	0.847203
728	Miscellaneous	French fries	pentose acid*	Partially Characterized Molecules	Partially Characterized Molecules	-0.273849	2.27826e-12	0.849146
729	Miscellaneous	French fries	3,4-dihydroxyphenylacetate sulfate	Amino Acid	Tyrosine Metabolism	-0.249077	2.02113e-10	0.829942
730	Miscellaneous	French fries	X - 12306			-0.24181	6.89946e-10	0.836648
731	Miscellaneous	French fries	catechol sulfate	Xenobiotics	Benzoate Metabolism	-0.23953	1.00602e-09	0.843812
732	Miscellaneous	French fries	X - 12726			-0.235411	1.96914e-09	0.835848
733	Miscellaneous	French fries	X - 17686			-0.231025	3.97147e-09	0.83562
734	Miscellaneous	French fries	X - 24757			-0.219789	2.24788e-08	0.822855
735	Miscellaneous	French fries	X - 23970			-0.213963	5.32979e-08	0.841145
736	Miscellaneous	French fries	carnitine of C10H14O2 (2)*	Partially Characterized Molecules	Partially Characterized Molecules	0.203701	2.30028e-07	0.826246
737	Miscellaneous	French fries	glutamine conjugate of C8H12O2 (1)*	Partially Characterized Molecules	Partially Characterized Molecules	0.206933	1.46296e-07	0.817139
738	Miscellaneous	French fries	X - 23583			0.21171	7.39448e-08	0.840078
739	Miscellaneous	French fries	X - 24340			0.214003	5.29904e-08	0.826322
740	Miscellaneous	French fries	X - 22148			0.214321	5.05797e-08	0.823807
741	Miscellaneous	French fries	glucuronide of C10H18O2 (11)*	Partially Characterized Molecules	Partially Characterized Molecules	0.214808	4.70933e-08	0.816148
742	Miscellaneous	French fries	glucuronide of C10H14O2 (1)*	Partially Characterized Molecules	Partially Characterized Molecules	0.226926	7.5541e-09	0.839849
743	Miscellaneous	French fries	X - 23680			0.228063	6.32802e-09	0.825293
744	Miscellaneous	French fries	X - 13693			0.235099	2.07098e-09	0.825293
745	Miscellaneous	French fries	X - 07765			0.237853	1.32434e-09	0.831809
746	Miscellaneous	French fries	X - 23657			0.244726	4.23571e-10	0.840954
747	Miscellaneous	French fries	glutamine conjugate of C8H12O2 (2)*	Partially Characterized Molecules	Partially Characterized Molecules	0.250089	1.69816e-10	0.834515
748	Miscellaneous	French fries	delta-CEHC glucuronide*	Cofactors and Vitamins	Tocopherol Metabolism	0.253081	1.01035e-10	0.832266
749	Miscellaneous	Chips	X - 23970			-0.203695	2.30222e-07	0.794848
750	Miscellaneous	Chips	X - 13693			0.201171	3.26174e-07	0.781398
751	Miscellaneous	Chips	carnitine of C10H14O2 (1)*	Partially Characterized Molecules	Partially Characterized Molecules	0.201951	2.92996e-07	0.786465
752	Miscellaneous	Chips	glycine conjugate of C10H14O2 (1)*	Partially Characterized Molecules	Partially Characterized Molecules	0.202464	2.72987e-07	0.779264
753	Miscellaneous	Chips	X - 15486			0.202565	2.69235e-07	0.777892
754	Miscellaneous	Chips	X - 24363			0.208369	1.19359e-07	0.778197
755	Miscellaneous	Chips	X - 24415			0.208443	1.18123e-07	0.777168
756	Miscellaneous	Chips	X - 24340			0.209889	9.60953e-08	0.775492
757	Miscellaneous	Chips	X - 23680			0.210701	8.55249e-08	0.784027
758	Miscellaneous	Chips	X - 25247			0.21135	7.78913e-08	0.789552
759	Miscellaneous	Chips	glutamine conjugate of C8H12O4 (1)*	Partially Characterized Molecules	Partially Characterized Molecules	0.211568	7.54714e-08	0.763641
760	Miscellaneous	Chips	glucuronide of C12H20O3 (2)*	Partially Characterized Molecules	Partially Characterized Molecules	0.214997	4.58079e-08	0.791571
761	Miscellaneous	Chips	carnitine of C10H14O2 (2)*	Partially Characterized Molecules	Partially Characterized Molecules	0.217951	2.95968e-08	0.783989
762	Miscellaneous	Chips	glucuronide of C10H18O2 (11)*	Partially Characterized Molecules	Partially Characterized Molecules	0.238993	1.09892e-09	0.792486
763	Miscellaneous	Chips	delta-CEHC glucuronide*	Cofactors and Vitamins	Tocopherol Metabolism	0.242359	6.29729e-10	0.786161
764	Miscellaneous	Chips	glutamine conjugate of C8H12O2 (2)*	Partially Characterized Molecules	Partially Characterized Molecules	0.253641	9.16072e-11	0.804679
765	Miscellaneous	Chips	X - 07765			0.270508	4.28859e-12	0.789971
766	Miscellaneous	Chips	glucuronide of C10H14O2 (1)*	Partially Characterized Molecules	Partially Characterized Molecules	0.279986	6.96864e-13	0.799345
767	Miscellaneous	Chocolate candies	X - 12813			0.208826	1.11843e-07	0.792219
768	Miscellaneous	Chocolate candies	X - 12811			0.212865	6.25488e-08	0.786389
769	Miscellaneous	Chocolate candies	X - 12821			0.248974	2.0572e-10	0.804717
770	Miscellaneous	Chocolate candies	X - 13728			0.265399	1.10933e-11	0.809671
771	Miscellaneous	Chocolate candies	theobromine	Xenobiotics	Xanthine Metabolism	0.304861	4.2056e-15	0.819463
772	Miscellaneous	Chocolate candies	3,7-dimethylurate	Xenobiotics	Xanthine Metabolism	0.305427	3.7218e-15	0.817368
773	Miscellaneous	Chocolate candies	X - 18410			0.308794	1.78983e-15	0.824417
774	Miscellaneous	Chocolate candies	3-methylurate*	Xenobiotics	Xanthine Metabolism	0.309293	1.60438e-15	0.822702
775	Miscellaneous	Chocolate candies	7-methylxanthine	Xenobiotics	Xanthine Metabolism	0.314139	5.489e-16	0.821407
776	Miscellaneous	Chocolate candies	3-methylxanthine	Xenobiotics	Xanthine Metabolism	0.318662	1.98138e-16	0.826932
777	Miscellaneous	Chocolate candies	7-methylurate	Xenobiotics	Xanthine Metabolism	0.319875	1.50322e-16	0.825674
778	Miscellaneous	Chocolate candies	X - 12823			0.378543	4.94329e-23	0.846632
779	Miscellaneous	Dark chocolate	X - 12811			0.219027	2.52025e-08	0.775072
780	Miscellaneous	Dark chocolate	X - 13728			0.234239	2.37856e-09	0.781741
781	Miscellaneous	Dark chocolate	X - 12813			0.242379	6.27564e-10	0.782769
782	Miscellaneous	Dark chocolate	X - 18410			0.246582	3.09475e-10	0.780636
783	Miscellaneous	Dark chocolate	X - 12821			0.257739	4.44216e-11	0.784332
784	Miscellaneous	Dark chocolate	7-methylurate	Xenobiotics	Xanthine Metabolism	0.290325	8.85407e-14	0.78536
785	Miscellaneous	Dark chocolate	theobromine	Xenobiotics	Xanthine Metabolism	0.291675	6.71989e-14	0.788752
786	Miscellaneous	Dark chocolate	7-methylxanthine	Xenobiotics	Xanthine Metabolism	0.293723	4.40988e-14	0.781398
787	Miscellaneous	Dark chocolate	3,7-dimethylurate	Xenobiotics	Xanthine Metabolism	0.297454	2.02987e-14	0.787799
788	Miscellaneous	Dark chocolate	3-methylxanthine	Xenobiotics	Xanthine Metabolism	0.298791	1.53286e-14	0.78376
789	Miscellaneous	Dark chocolate	3-methylurate*	Xenobiotics	Xanthine Metabolism	0.300518	1.06437e-14	0.778006
790	Miscellaneous	Dark chocolate	X - 12823			0.324612	5.05034e-17	0.7934
791	Miscellaneous	Desserts	3,4-methylene heptanoylglycine	Lipid	Fatty Acid Metabolism (Acyl Glycine)	0.207647	1.32236e-07	0.80144
792	Miscellaneous	Desserts	X - 24340			0.21106	8.121e-08	0.802736
793	Miscellaneous	Bars	sucralose	Xenobiotics	Food Component/Plant	0.207187	1.41138e-07	0.801097
794	Miscellaneous	Bars	2-(4-hydroxyphenyl)propionate	Xenobiotics	Benzoate Metabolism	0.208772	1.12706e-07	0.797439
795	Miscellaneous	Bars	X - 16649			0.214092	5.23021e-08	0.808871
796	Miscellaneous	Artificial sweeteners	acesulfame	Xenobiotics	Food Component/Plant	0.214787	4.72424e-08	0.754992
797	Miscellaneous	Artificial sweeteners	erythritol	Xenobiotics	Food Component/Plant	0.2293	5.21332e-09	0.669944
798	Miscellaneous	Artificial sweeteners	X - 25785			0.231454	3.71023e-09	0.724242
799	Miscellaneous	Artificial sweeteners	saccharin	Xenobiotics	Food Component/Plant	0.258681	3.7543e-11	0.713306
800	Miscellaneous	Artificial sweeteners	sucralose	Xenobiotics	Food Component/Plant	0.313832	5.87815e-16	0.750457
801	Alcohol	Total alcohol	X - 12026			-0.248269	2.24695e-10	0.831504
802	Alcohol	Total alcohol	hydantoin-5-propionate	Amino Acid	Histidine Metabolism	-0.245635	3.51915e-10	0.825941
803	Alcohol	Total alcohol	X - 21467			-0.221332	1.736e-08	0.812186
804	Alcohol	Total alcohol	X - 12680			-0.220725	1.9028e-08	0.817063
805	Alcohol	Total alcohol	gamma-CEHC glucuronide*	Cofactors and Vitamins	Tocopherol Metabolism	-0.218001	2.86472e-08	0.808642
806	Alcohol	Total alcohol	delta-CEHC glucuronide*	Cofactors and Vitamins	Tocopherol Metabolism	-0.205254	1.81155e-07	0.811081
807	Alcohol	Total alcohol	gamma-CEHC	Cofactors and Vitamins	Tocopherol Metabolism	-0.200934	3.29817e-07	0.805098
808	Alcohol	Total alcohol	X - 17335			0.200472	3.51391e-07	0.812186
809	Alcohol	Total alcohol	sulfate of piperine metabolite C18H21NO3 (2)*	Xenobiotics	Food Component/Plant	0.200695	3.4078e-07	0.812262
810	Alcohol	Total alcohol	4'-hydroxypropiophenone sulfate	Xenobiotics	Chemical	0.201006	3.26557e-07	0.80628
811	Alcohol	Total alcohol	X - 23048			0.201141	3.20559e-07	0.80346
812	Alcohol	Total alcohol	methylsuccinate	Amino Acid	Leucine, Isoleucine and Valine Metabolism	0.201855	2.90586e-07	0.80506
813	Alcohol	Total alcohol	X - 12543			0.201877	2.89694e-07	0.801593
814	Alcohol	Total alcohol	glutamine conjugate of C6H10O2 (1)*	Partially Characterized Molecules	Partially Characterized Molecules	0.203089	2.45004e-07	0.823579
815	Alcohol	Total alcohol	resveratrol disulfate (1)*	Xenobiotics	Food Component/Plant	0.203472	2.32312e-07	0.80807
816	Alcohol	Total alcohol	chlorogenate	Xenobiotics	Food Component/Plant	0.203604	2.281e-07	0.809518
817	Alcohol	Total alcohol	2-pentenoylglycine			0.204332	2.06096e-07	0.82194
818	Alcohol	Total alcohol	X - 24499			0.204546	2.00028e-07	0.801021
819	Alcohol	Total alcohol	X - 23678			0.205489	1.75282e-07	0.818397
820	Alcohol	Total alcohol	X - 23748			0.206043	1.62142e-07	0.804946
821	Alcohol	Total alcohol	catechol sulfate	Xenobiotics	Benzoate Metabolism	0.206303	1.56325e-07	0.807346
822	Alcohol	Total alcohol	X - 24333			0.206569	1.50564e-07	0.806127
823	Alcohol	Total alcohol	2,3-dimethylsuccinate	Amino Acid	Leucine, Isoleucine and Valine Metabolism	0.206875	1.442e-07	0.798773
824	Alcohol	Total alcohol	X - 24519			0.207358	1.34665e-07	0.809366
825	Alcohol	Total alcohol	3-hydroxybutyrate (BHBA)	Lipid	Ketone Bodies	0.207947	1.2388e-07	0.821712
826	Alcohol	Total alcohol	m-tyramine	Amino Acid	Tyrosine Metabolism	0.209474	9.96375e-08	0.809976
827	Alcohol	Total alcohol	X - 23329			0.209994	9.24708e-08	0.808794
828	Alcohol	Total alcohol	ribulonate/xylulonate/lyxonate*	Carbohydrate	Pentose Metabolism	0.210835	8.1935e-08	0.815501
829	Alcohol	Total alcohol	N-methyltaurine	Amino Acid	Methionine, Cysteine, SAM and Taurine Metabolism	0.210984	8.0194e-08	0.800259
830	Alcohol	Total alcohol	sulfate of piperine metabolite C18H21NO3 (1)*	Xenobiotics	Food Component/Plant	0.211403	7.54881e-08	0.817558
831	Alcohol	Total alcohol	glucuronide of piperine metabolite C17H21NO3 (5)*	Xenobiotics	Food Component/Plant	0.21266	6.29115e-08	0.81672
832	Alcohol	Total alcohol	butenoylglycine	Lipid	Fatty Acid Metabolism (Acyl Glycine)	0.213645	5.45024e-08	0.826665
833	Alcohol	Total alcohol	nicotinamide riboside	Cofactors and Vitamins	Nicotinate and Nicotinamide Metabolism	0.214969	4.4891e-08	0.816872
834	Alcohol	Total alcohol	5-hydroxymethyl-2-furoylcarnitine*	Xenobiotics	Food Component/Plant	0.215242	4.31227e-08	0.803574
835	Alcohol	Total alcohol	indolelactate	Amino Acid	Tryptophan Metabolism	0.216277	3.70135e-08	0.837639
836	Alcohol	Total alcohol	resveratrol sulfate (1)*	Xenobiotics	Food Component/Plant	0.216432	3.61731e-08	0.811309
837	Alcohol	Total alcohol	5-hydroxymethyl-2-furoic acid	Amino Acid	Tyrosine Metabolism	0.217443	3.11302e-08	0.812529
838	Alcohol	Total alcohol	X - 24587			0.217698	2.99696e-08	0.812186
839	Alcohol	Total alcohol	X - 25419			0.218824	2.5332e-08	0.80929
840	Alcohol	Total alcohol	2-hydroxyadipate	Lipid	Fatty Acid, Dicarboxylate	0.221647	1.65489e-08	0.819349
841	Alcohol	Total alcohol	catechol glucuronide	Amino Acid	Tyrosine Metabolism	0.221934	1.58439e-08	0.808032
842	Alcohol	Total alcohol	X - 12730			0.223425	1.2619e-08	0.817139
843	Alcohol	Total alcohol	3-ethylcatechol sulfate (2)	Xenobiotics	Food Component/Plant	0.224467	1.07551e-08	0.808832
844	Alcohol	Total alcohol	glucuronide of piperine metabolite C17H21NO3 (4)*	Xenobiotics	Food Component/Plant	0.22636	8.02741e-09	0.828685
845	Alcohol	Total alcohol	2,3-dihydroxypyridine	Xenobiotics	Food Component/Plant	0.226937	7.33903e-09	0.803955
846	Alcohol	Total alcohol	glutamine conjugate of C9H16O2 (1)*	Partially Characterized Molecules	Partially Characterized Molecules	0.227721	6.49469e-09	0.818358
847	Alcohol	Total alcohol	X - 17349			0.230709	4.05911e-09	0.819349
848	Alcohol	Total alcohol	3-(3-hydroxyphenyl)propionate sulfate	Xenobiotics	Benzoate Metabolism	0.230906	3.93465e-09	0.810014
849	Alcohol	Total alcohol	X - 23502			0.233523	2.59225e-09	0.831923
850	Alcohol	Total alcohol	X - 23331			0.234036	2.38714e-09	0.831657
851	Alcohol	Total alcohol	X - 12726			0.23574	1.81327e-09	0.822398
852	Alcohol	Total alcohol	X - 25500			0.237722	1.31321e-09	0.815272
853	Alcohol	Total alcohol	2S,3R-dihydroxybutyrate	Lipid	Fatty Acid, Dihydroxy	0.239762	9.39343e-10	0.818435
854	Alcohol	Total alcohol	4-ethylcatechol sulfate	Xenobiotics	Benzoate Metabolism	0.244435	4.31003e-10	0.814434
855	Alcohol	Total alcohol	3-acetylphenol sulfate	Xenobiotics	Chemical	0.244713	4.11292e-10	0.812414
856	Alcohol	Total alcohol	arabitol/xylitol	Carbohydrate	Pentose Metabolism	0.246902	2.83813e-10	0.821635
857	Alcohol	Total alcohol	feruloylquinate (3)	Xenobiotics	Food Component/Plant	0.247615	2.51291e-10	0.816834
858	Alcohol	Total alcohol	3-methyl catechol sulfate (2)	Xenobiotics	Benzoate Metabolism	0.247727	2.46542e-10	0.81733
859	Alcohol	Total alcohol	pentose acid*	Partially Characterized Molecules	Partially Characterized Molecules	0.249426	1.84219e-10	0.844117
860	Alcohol	Total alcohol	3-methyl catechol sulfate (1)	Xenobiotics	Benzoate Metabolism	0.249454	1.83315e-10	0.819692
861	Alcohol	Total alcohol	feruloylquinate (4)	Xenobiotics	Food Component/Plant	0.250924	1.42192e-10	0.819845
862	Alcohol	Total alcohol	coumaroylquinate (2)	Xenobiotics	Food Component/Plant	0.252293	1.12093e-10	0.820073
863	Alcohol	Total alcohol	homocitrate	Xenobiotics	Food Component/Plant	0.252738	1.03722e-10	0.837029
864	Alcohol	Total alcohol	3-ethylcatechol sulfate (1)	Xenobiotics	Food Component/Plant	0.255916	5.93035e-11	0.824531
865	Alcohol	Total alcohol	feruloylquinate (2)	Xenobiotics	Food Component/Plant	0.255947	5.89762e-11	0.822817
866	Alcohol	Total alcohol	X - 24344			0.256684	5.17509e-11	0.82476
867	Alcohol	Total alcohol	X - 23908			0.258052	4.05582e-11	0.839659
868	Alcohol	Total alcohol	3-hydroxymandelate	Xenobiotics	Benzoate Metabolism	0.258563	3.70119e-11	0.809747
869	Alcohol	Total alcohol	3-hydroxybutyroylglycine	Lipid	Fatty Acid Metabolism (Acyl Glycine)	0.260419	2.65098e-11	0.84103
870	Alcohol	Total alcohol	3-hydroxy-2-methylpyridine sulfate	Xenobiotics	Chemical	0.260886	2.43675e-11	0.822817
871	Alcohol	Total alcohol	o-cresol sulfate	Xenobiotics	Benzoate Metabolism	0.262785	1.72578e-11	0.826208
872	Alcohol	Total alcohol	X - 24343			0.262933	1.67986e-11	0.832838
873	Alcohol	Total alcohol	coumaroylquinate (4)	Xenobiotics	Food Component/Plant	0.264951	1.1606e-11	0.825179
874	Alcohol	Total alcohol	X - 24473			0.265414	1.06587e-11	0.846975
875	Alcohol	Total alcohol	2-furoylcarnitine	Xenobiotics	Food Component/Plant	0.266154	9.29642e-12	0.821102
876	Alcohol	Total alcohol	3-hydroxypyridine	Xenobiotics	Chemical	0.266734	8.35053e-12	0.81752
877	Alcohol	Total alcohol	glutamine conjugate of C10H16O2 (1)*			0.267917	6.70202e-12	0.836077
878	Alcohol	Total alcohol	X - 13838			0.268178	6.3839e-12	0.821864
879	Alcohol	Total alcohol	1-methylurate	Xenobiotics	Xanthine Metabolism	0.271068	3.71233e-12	0.819616
880	Alcohol	Total alcohol	citramalate	Amino Acid	Glutamate Metabolism	0.271276	3.5693e-12	0.82918
881	Alcohol	Total alcohol	5-acetylamino-6-amino-3-methyluracil	Xenobiotics	Xanthine Metabolism	0.271633	3.33634e-12	0.819349
882	Alcohol	Total alcohol	5-acetylamino-6-formylamino-3-methyluracil	Xenobiotics	Xanthine Metabolism	0.274111	2.08267e-12	0.820492
883	Alcohol	Total alcohol	X - 12816			0.274407	1.96799e-12	0.824493
884	Alcohol	Total alcohol	feruloylquinate (5)	Xenobiotics	Food Component/Plant	0.274481	1.94039e-12	0.820645
885	Alcohol	Total alcohol	N-(2-furoyl)glycine	Xenobiotics	Food Component/Plant	0.275015	1.75155e-12	0.825141
886	Alcohol	Total alcohol	X - 25668			0.275674	1.54325e-12	0.827351
887	Alcohol	Total alcohol	X - 14082			0.277599	1.06413e-12	0.83219
888	Alcohol	Total alcohol	feruloylquinate (1)	Xenobiotics	Food Component/Plant	0.277833	1.01709e-12	0.82838
889	Alcohol	Total alcohol	1,3-dimethylurate	Xenobiotics	Xanthine Metabolism	0.279564	7.26045e-13	0.815539
890	Alcohol	Total alcohol	X - 25666			0.281225	5.24226e-13	0.824112
891	Alcohol	Total alcohol	3-hydroxypyridine sulfate	Xenobiotics	Chemical	0.281388	5.0769e-13	0.82636
892	Alcohol	Total alcohol	X - 23429			0.28183	4.65335e-13	0.854367
893	Alcohol	Total alcohol	X - 23299			0.281889	4.59962e-13	0.857263
894	Alcohol	Total alcohol	X - 23161			0.282547	4.0388e-13	0.826703
895	Alcohol	Total alcohol	3-hydroxypyridine glucuronide	Xenobiotics	Chemical	0.282914	3.75594e-13	0.832305
896	Alcohol	Total alcohol	trigonelline (N'-methylnicotinate)	Cofactors and Vitamins	Nicotinate and Nicotinamide Metabolism	0.284834	2.56409e-13	0.833029
897	Alcohol	Total alcohol	X - 24422			0.287761	1.42465e-13	0.843355
898	Alcohol	Total alcohol	cyclo(pro-tyr) (D,L)*	Peptide	Dipeptide	0.289407	1.02045e-13	0.825255
899	Alcohol	Total alcohol	2-isopropylmalate	Xenobiotics	Food Component/Plant	0.289919	9.19665e-14	0.849718
900	Alcohol	Total alcohol	ethyl pyruvate	Xenobiotics	Food Component/Plant	0.290949	7.45238e-14	0.846365
901	Alcohol	Total alcohol	mesaconate (methylfumarate)	Energy	TCA Cycle	0.291402	6.79184e-14	0.842859
902	Alcohol	Total alcohol	X - 24795			0.291669	6.42998e-14	0.827923
903	Alcohol	Total alcohol	X - 12738			0.295603	2.8518e-14	0.830437
904	Alcohol	Total alcohol	X - 18240			0.297741	1.82354e-14	0.83421
905	Alcohol	Total alcohol	quinate	Xenobiotics	Food Component/Plant	0.3009	9.35219e-15	0.833067
906	Alcohol	Total alcohol	X - 13847			0.303122	5.81909e-15	0.863855
907	Alcohol	Total alcohol	citraconate/glutaconate	Energy	TCA Cycle	0.307613	2.20232e-15	0.837029
908	Alcohol	Total alcohol	glucuronide of C19H28O4 (1)*	Partially Characterized Molecules	Partially Characterized Molecules	0.31148	9.41185e-16	0.839925
909	Alcohol	Total alcohol	X - 24811			0.314377	4.93683e-16	0.836686
910	Alcohol	Total alcohol	cyclo(pro-sulfo-tyr)*	Peptide	Dipeptide	0.319756	1.46236e-16	0.839354
911	Alcohol	Total alcohol	1-methylxanthine	Xenobiotics	Xanthine Metabolism	0.319907	1.41264e-16	0.836877
912	Alcohol	Total alcohol	1,7-dimethylurate	Xenobiotics	Xanthine Metabolism	0.322867	7.15382e-17	0.836115
913	Alcohol	Total alcohol	3-hydroxycinnamate sulfate	Xenobiotics	Food Component/Plant	0.32459	4.79766e-17	0.843202
914	Alcohol	Total alcohol	maleate	Lipid	Fatty Acid, Dicarboxylate	0.332592	7.25112e-18	0.856653
915	Alcohol	Total alcohol	N-methylalanine	Amino Acid	Alanine and Aspartate Metabolism	0.335438	3.65236e-18	0.856767
916	Alcohol	Total alcohol	1,3,7-trimethylurate	Xenobiotics	Xanthine Metabolism	0.343967	4.48293e-19	0.842326
917	Alcohol	Total alcohol	paraxanthine	Xenobiotics	Xanthine Metabolism	0.345828	2.81186e-19	0.845946
918	Alcohol	Total alcohol	caffeine	Xenobiotics	Xanthine Metabolism	0.355152	2.59124e-20	0.850556
919	Alcohol	Total alcohol	theophylline	Xenobiotics	Xanthine Metabolism	0.361748	4.56905e-21	0.852004
920	Alcohol	Total alcohol	3-methylbutanol sulfate	Xenobiotics	Chemical	0.378932	4.09557e-23	0.880697
921	Alcohol	Total alcohol	N-acetyltaurine	Amino Acid	Methionine, Cysteine, SAM and Taurine Metabolism	0.386228	5.07418e-24	0.904054
922	Alcohol	Total alcohol	2,3-dihydroxy-3-methylvalerate	Amino Acid	Leucine, Isoleucine and Valine Metabolism	0.432609	2.40059e-30	0.91438
923	Alcohol	Total alcohol	2,3-dihydroxyisovalerate	Xenobiotics	Food Component/Plant	0.437181	5.03159e-31	0.920287
924	Alcohol	Total alcohol	X - 17306			0.473738	7.73829e-37	0.920248
925	Alcohol	Total alcohol	ethyl alpha-glucopyranoside	Xenobiotics	Food Component/Plant	0.570584	4.00545e-56	0.967688
926	Alcohol	Total alcohol	ethyl glucuronide	Xenobiotics	Chemical	0.651454	5.83732e-78	0.985597
927	Alcohol	Beer	arabitol/xylitol	Carbohydrate	Pentose Metabolism	0.200577	3.46374e-07	0.812643
928	Alcohol	Beer	X - 23678			0.200892	3.31708e-07	0.801974
929	Alcohol	Beer	1-methylurate	Xenobiotics	Xanthine Metabolism	0.2009	3.31358e-07	0.804793
930	Alcohol	Beer	1,3-dimethylurate	Xenobiotics	Xanthine Metabolism	0.202705	2.58392e-07	0.804908
931	Alcohol	Beer	feruloylquinate (1)	Xenobiotics	Food Component/Plant	0.20276	2.56438e-07	0.804298
932	Alcohol	Beer	methylsuccinate	Amino Acid	Leucine, Isoleucine and Valine Metabolism	0.203104	2.44508e-07	0.802126
933	Alcohol	Beer	N-(2-furoyl)glycine	Xenobiotics	Food Component/Plant	0.20394	2.1768e-07	0.803765
934	Alcohol	Beer	mesaconate (methylfumarate)	Energy	TCA Cycle	0.204369	2.05022e-07	0.805441
935	Alcohol	Beer	feruloylquinate (2)	Xenobiotics	Food Component/Plant	0.205258	1.8106e-07	0.804146
936	Alcohol	Beer	3-hydroxypyridine sulfate	Xenobiotics	Chemical	0.207718	1.27965e-07	0.805898
937	Alcohol	Beer	o-cresol sulfate	Xenobiotics	Benzoate Metabolism	0.209001	1.0661e-07	0.80868
938	Alcohol	Beer	3-hydroxypyridine glucuronide	Xenobiotics	Chemical	0.211411	7.54015e-08	0.806241
939	Alcohol	Beer	X - 12738			0.215385	4.22188e-08	0.805594
940	Alcohol	Beer	X - 24343			0.218547	2.64041e-08	0.813138
941	Alcohol	Beer	citraconate/glutaconate	Energy	TCA Cycle	0.219198	2.39499e-08	0.807651
942	Alcohol	Beer	feruloylquinate (5)	Xenobiotics	Food Component/Plant	0.21981	2.18451e-08	0.807727
943	Alcohol	Beer	3-hydroxybutyroylglycine	Lipid	Fatty Acid Metabolism (Acyl Glycine)	0.220208	2.0575e-08	0.814624
944	Alcohol	Beer	citramalate	Amino Acid	Glutamate Metabolism	0.220766	1.89109e-08	0.807956
945	Alcohol	Beer	X - 25666			0.221001	1.82504e-08	0.804679
946	Alcohol	Beer	X - 23161			0.223172	1.31171e-08	0.808756
947	Alcohol	Beer	quinate	Xenobiotics	Food Component/Plant	0.223416	1.26372e-08	0.808871
948	Alcohol	Beer	cyclo(pro-tyr) (D,L)*	Peptide	Dipeptide	0.227945	6.27108e-09	0.805708
949	Alcohol	Beer	X - 19183			0.229365	5.01883e-09	0.809175
950	Alcohol	Beer	1-methylxanthine	Xenobiotics	Xanthine Metabolism	0.2296	4.83643e-09	0.814091
951	Alcohol	Beer	X - 25668			0.22996	4.56959e-09	0.81028
952	Alcohol	Beer	X - 23331			0.231017	3.86621e-09	0.80807
953	Alcohol	Beer	X - 18240			0.23162	3.51297e-09	0.81169
954	Alcohol	Beer	N-methylalanine	Amino Acid	Alanine and Aspartate Metabolism	0.232208	3.19886e-09	0.806356
955	Alcohol	Beer	X - 24795			0.23404	2.3856e-09	0.807575
956	Alcohol	Beer	glucuronide of C19H28O4 (1)*	Partially Characterized Molecules	Partially Characterized Molecules	0.234784	2.11636e-09	0.810128
957	Alcohol	Beer	X - 24811			0.23567	1.83401e-09	0.810014
958	Alcohol	Beer	X - 14082			0.238511	1.15413e-09	0.819883
959	Alcohol	Beer	1,7-dimethylurate	Xenobiotics	Xanthine Metabolism	0.238629	1.13194e-09	0.819159
960	Alcohol	Beer	3-methylbutanol sulfate	Xenobiotics	Chemical	0.240096	8.88959e-10	0.816834
961	Alcohol	Beer	X - 24422			0.241603	6.92413e-10	0.820035
962	Alcohol	Beer	X - 17306			0.248617	2.11677e-10	0.821064
963	Alcohol	Beer	3-hydroxycinnamate sulfate	Xenobiotics	Food Component/Plant	0.249892	1.69977e-10	0.808947
964	Alcohol	Beer	trigonelline (N'-methylnicotinate)	Cofactors and Vitamins	Nicotinate and Nicotinamide Metabolism	0.25294	1.00124e-10	0.816225
965	Alcohol	Beer	paraxanthine	Xenobiotics	Xanthine Metabolism	0.253922	8.42882e-11	0.826741
966	Alcohol	Beer	maleate	Lipid	Fatty Acid, Dicarboxylate	0.25499	6.98464e-11	0.82053
967	Alcohol	Beer	1,3,7-trimethylurate	Xenobiotics	Xanthine Metabolism	0.257729	4.29608e-11	0.824874
968	Alcohol	Beer	N-acetyltaurine	Amino Acid	Methionine, Cysteine, SAM and Taurine Metabolism	0.268541	5.96581e-12	0.831161
969	Alcohol	Beer	theophylline	Xenobiotics	Xanthine Metabolism	0.274838	1.81222e-12	0.834324
970	Alcohol	Beer	2,3-dihydroxyisovalerate	Xenobiotics	Food Component/Plant	0.278234	9.40828e-13	0.821635
971	Alcohol	Beer	caffeine	Xenobiotics	Xanthine Metabolism	0.284992	2.48447e-13	0.834362
972	Alcohol	Beer	2,3-dihydroxy-3-methylvalerate	Amino Acid	Leucine, Isoleucine and Valine Metabolism	0.295576	2.8675e-14	0.834705
973	Alcohol	Beer	cyclo(pro-sulfo-tyr)*	Peptide	Dipeptide	0.32431	5.11955e-17	0.827237
974	Alcohol	Beer	ethyl alpha-glucopyranoside	Xenobiotics	Food Component/Plant	0.430547	4.81862e-30	0.864883
975	Alcohol	Beer	ethyl glucuronide	Xenobiotics	Chemical	0.4501	5.33698e-33	0.885764
976	Alcohol	Total wine	hydantoin-5-propionate	Amino Acid	Histidine Metabolism	-0.25277	1.03131e-10	0.762269
977	Alcohol	Total wine	X - 12026			-0.247091	2.74788e-10	0.778807
978	Alcohol	Total wine	gamma-CEHC glucuronide*	Cofactors and Vitamins	Tocopherol Metabolism	-0.233476	2.61174e-09	0.774501
979	Alcohol	Total wine	delta-CEHC glucuronide*	Cofactors and Vitamins	Tocopherol Metabolism	-0.221122	1.79189e-08	0.761393
980	Alcohol	Total wine	vanillylmandelate (VMA)	Amino Acid	Tyrosine Metabolism	-0.213952	5.21076e-08	0.752858
981	Alcohol	Total wine	phenylacetylalanine	Peptide	Acetylated Peptides	-0.207337	1.35069e-07	0.744399
982	Alcohol	Total wine	X - 21467			-0.202505	2.65644e-07	0.759183
983	Alcohol	Total wine	X - 17349			0.200838	3.34171e-07	0.741617
984	Alcohol	Total wine	2-acetolactate	Xenobiotics	Food Component/Plant	0.201615	3.00352e-07	0.735978
985	Alcohol	Total wine	X - 17343			0.201982	2.85531e-07	0.757735
986	Alcohol	Total wine	3-methyl catechol sulfate (1)	Xenobiotics	Benzoate Metabolism	0.202002	2.84754e-07	0.739674
987	Alcohol	Total wine	3-(3-hydroxyphenyl)propionate sulfate	Xenobiotics	Benzoate Metabolism	0.204232	2.08983e-07	0.757392
988	Alcohol	Total wine	X - 11847			0.204357	2.05365e-07	0.738531
989	Alcohol	Total wine	2,4,6-trihydroxybenzoate	Xenobiotics	Benzoate Metabolism	0.204989	1.88001e-07	0.756287
990	Alcohol	Total wine	5-hydroxymethyl-2-furoic acid	Amino Acid	Tyrosine Metabolism	0.205121	1.8457e-07	0.752248
991	Alcohol	Total wine	5-acetylamino-6-amino-3-methyluracil	Xenobiotics	Xanthine Metabolism	0.205129	1.84354e-07	0.752629
992	Alcohol	Total wine	2,3-dimethylsuccinate	Amino Acid	Leucine, Isoleucine and Valine Metabolism	0.205403	1.77416e-07	0.748857
993	Alcohol	Total wine	5-acetylamino-6-formylamino-3-methyluracil	Xenobiotics	Xanthine Metabolism	0.205408	1.77287e-07	0.756363
994	Alcohol	Total wine	X - 11858			0.206118	1.60445e-07	0.744399
995	Alcohol	Total wine	2-hydroxyglutarate	Lipid	Fatty Acid, Dicarboxylate	0.206965	1.42378e-07	0.753772
996	Alcohol	Total wine	3-ethylcatechol sulfate (1)	Xenobiotics	Food Component/Plant	0.207668	1.28887e-07	0.750114
997	Alcohol	Total wine	glutamine conjugate of C6H10O2 (1)*	Partially Characterized Molecules	Partially Characterized Molecules	0.207788	1.26708e-07	0.768176
998	Alcohol	Total wine	feruloylquinate (3)	Xenobiotics	Food Component/Plant	0.208388	1.16336e-07	0.73674
999	Alcohol	Total wine	2S,3R-dihydroxybutyrate	Lipid	Fatty Acid, Dihydroxy	0.209808	9.49786e-08	0.756706
1000	Alcohol	Total wine	arabinose	Carbohydrate	Pentose Metabolism	0.210011	9.22565e-08	0.754001
1001	Alcohol	Total wine	glucuronide of piperine metabolite C17H21NO3 (4)*	Xenobiotics	Food Component/Plant	0.211952	6.97213e-08	0.776025
1002	Alcohol	Total wine	3-methyl catechol sulfate (2)	Xenobiotics	Benzoate Metabolism	0.211976	6.94823e-08	0.741541
1003	Alcohol	Total wine	X - 12730			0.212055	6.86897e-08	0.746075
1004	Alcohol	Total wine	m-tyramine	Amino Acid	Tyrosine Metabolism	0.212106	6.819e-08	0.743484
1005	Alcohol	Total wine	X - 24344			0.212464	6.47384e-08	0.747295
1006	Alcohol	Total wine	X - 24422			0.212992	5.99478e-08	0.775873
1007	Alcohol	Total wine	butenoylglycine	Lipid	Fatty Acid Metabolism (Acyl Glycine)	0.214613	4.7298e-08	0.757506
1008	Alcohol	Total wine	2-pentenoylglycine			0.214979	4.4823e-08	0.759945
1009	Alcohol	Total wine	X - 12306			0.215467	4.17155e-08	0.762955
1010	Alcohol	Total wine	arabitol/xylitol	Carbohydrate	Pentose Metabolism	0.215587	4.09853e-08	0.759907
1011	Alcohol	Total wine	3-acetylphenol sulfate	Xenobiotics	Chemical	0.215657	4.05641e-08	0.744818
1012	Alcohol	Total wine	X - 14082			0.217715	2.98948e-08	0.748971
1013	Alcohol	Total wine	feruloylquinate (4)	Xenobiotics	Food Component/Plant	0.217969	2.87833e-08	0.746113
1014	Alcohol	Total wine	cinnamoylglycine	Xenobiotics	Food Component/Plant	0.219092	2.43316e-08	0.769585
1015	Alcohol	Total wine	2,3-dihydroxypyridine	Xenobiotics	Food Component/Plant	0.219476	2.29695e-08	0.742494
1016	Alcohol	Total wine	gentisic acid-5-glucoside	Xenobiotics	Chemical	0.21996	2.13584e-08	0.762498
1017	Alcohol	Total wine	3-hydroxymandelate	Xenobiotics	Benzoate Metabolism	0.220242	2.047e-08	0.743865
1018	Alcohol	Total wine	o-cresol sulfate	Xenobiotics	Benzoate Metabolism	0.221288	1.74752e-08	0.746837
1019	Alcohol	Total wine	coumaroylquinate (2)	Xenobiotics	Food Component/Plant	0.221647	1.65486e-08	0.755449
1020	Alcohol	Total wine	homocitrate	Xenobiotics	Food Component/Plant	0.223479	1.25165e-08	0.76166
1021	Alcohol	Total wine	catechol sulfate	Xenobiotics	Benzoate Metabolism	0.224499	1.07015e-08	0.74257
1022	Alcohol	Total wine	feruloylquinate (2)	Xenobiotics	Food Component/Plant	0.225316	9.43499e-09	0.747523
1023	Alcohol	Total wine	X - 25500			0.226004	8.48307e-09	0.747333
1024	Alcohol	Total wine	3-hydroxy-2-methylpyridine sulfate	Xenobiotics	Chemical	0.229761	4.71562e-09	0.7492
1025	Alcohol	Total wine	4'-hydroxypropiophenone sulfate	Xenobiotics	Chemical	0.231239	3.73195e-09	0.742608
1026	Alcohol	Total wine	trigonelline (N'-methylnicotinate)	Cofactors and Vitamins	Nicotinate and Nicotinamide Metabolism	0.23201	3.30136e-09	0.758078
1027	Alcohol	Total wine	syringic acid	Xenobiotics	Food Component/Plant	0.232558	3.02514e-09	0.748133
1028	Alcohol	Total wine	catechol glucuronide	Amino Acid	Tyrosine Metabolism	0.2326	3.00506e-09	0.740855
1029	Alcohol	Total wine	glutamine conjugate of C9H16O2 (1)*	Partially Characterized Molecules	Partially Characterized Molecules	0.235074	2.01944e-09	0.766728
1030	Alcohol	Total wine	2-furoylcarnitine	Xenobiotics	Food Component/Plant	0.23521	1.97573e-09	0.748285
1031	Alcohol	Total wine	X - 23311			0.235236	1.96745e-09	0.772367
1032	Alcohol	Total wine	citramalate	Amino Acid	Glutamate Metabolism	0.236348	1.64281e-09	0.75823
1033	Alcohol	Total wine	fumarate	Energy	TCA Cycle	0.236571	1.58445e-09	0.769928
1034	Alcohol	Total wine	X - 24343			0.238714	1.11618e-09	0.760364
1035	Alcohol	Total wine	coumaroylquinate (4)	Xenobiotics	Food Component/Plant	0.23953	9.75962e-10	0.759335
1036	Alcohol	Total wine	X - 25666			0.240235	8.68836e-10	0.749848
1037	Alcohol	Total wine	feruloylquinate (1)	Xenobiotics	Food Component/Plant	0.240299	8.59695e-10	0.756097
1038	Alcohol	Total wine	N-(2-furoyl)glycine	Xenobiotics	Food Component/Plant	0.240577	8.20998e-10	0.752286
1039	Alcohol	Total wine	N-methyltaurine	Amino Acid	Methionine, Cysteine, SAM and Taurine Metabolism	0.241893	6.5981e-10	0.74638
1040	Alcohol	Total wine	feruloylquinate (5)	Xenobiotics	Food Component/Plant	0.241949	6.53696e-10	0.7492
1041	Alcohol	Total wine	X - 25668			0.242033	6.44619e-10	0.749314
1042	Alcohol	Total wine	X - 23161			0.242454	6.00838e-10	0.764708
1043	Alcohol	Total wine	cyclo(pro-sulfo-tyr)*	Peptide	Dipeptide	0.243765	4.82409e-10	0.769128
1044	Alcohol	Total wine	4-ethylcatechol sulfate	Xenobiotics	Benzoate Metabolism	0.244396	4.33818e-10	0.755906
1045	Alcohol	Total wine	cyclo(pro-tyr) (D,L)*	Peptide	Dipeptide	0.245099	3.85353e-10	0.740893
1046	Alcohol	Total wine	1-methylxanthine	Xenobiotics	Xanthine Metabolism	0.246049	3.28056e-10	0.765966
1047	Alcohol	Total wine	3-hydroxypyridine	Xenobiotics	Chemical	0.247325	2.64071e-10	0.752591
1048	Alcohol	Total wine	1,7-dimethylurate	Xenobiotics	Xanthine Metabolism	0.247687	2.48229e-10	0.76688
1049	Alcohol	Total wine	X - 13838			0.255017	6.95137e-11	0.762841
1050	Alcohol	Total wine	X - 12738			0.255498	6.3851e-11	0.754534
1051	Alcohol	Total wine	X - 18240			0.255926	5.91959e-11	0.765699
1052	Alcohol	Total wine	N-acetylproline	Amino Acid	Urea cycle; Arginine and Proline Metabolism	0.257611	4.3877e-11	0.776216
1053	Alcohol	Total wine	mesaconate (methylfumarate)	Energy	TCA Cycle	0.258682	3.62332e-11	0.761698
1054	Alcohol	Total wine	3-hydroxypyridine sulfate	Xenobiotics	Chemical	0.260177	2.76939e-11	0.763222
1055	Alcohol	Total wine	1,3,7-trimethylurate	Xenobiotics	Xanthine Metabolism	0.26156	2.15671e-11	0.765051
1056	Alcohol	Total wine	X - 24795			0.266575	8.60023e-12	0.781017
1057	Alcohol	Total wine	3-hydroxypyridine glucuronide	Xenobiotics	Chemical	0.266891	8.11012e-12	0.760479
1058	Alcohol	Total wine	X - 12816			0.267052	7.87154e-12	0.7721
1059	Alcohol	Total wine	caffeine	Xenobiotics	Xanthine Metabolism	0.267152	7.72668e-12	0.778159
1060	Alcohol	Total wine	3-hydroxybutyrate (BHBA)	Lipid	Ketone Bodies	0.267815	6.83077e-12	0.788333
1061	Alcohol	Total wine	quinate	Xenobiotics	Food Component/Plant	0.272319	2.92943e-12	0.769052
1062	Alcohol	Total wine	glucuronide of C19H28O4 (1)*	Partially Characterized Molecules	Partially Characterized Molecules	0.272343	2.91654e-12	0.764632
1063	Alcohol	Total wine	paraxanthine	Xenobiotics	Xanthine Metabolism	0.273042	2.55365e-12	0.768976
1064	Alcohol	Total wine	X - 24811			0.274861	1.80407e-12	0.764822
1065	Alcohol	Total wine	glutamine conjugate of C10H16O2 (1)*			0.277219	1.14552e-12	0.788447
1066	Alcohol	Total wine	theophylline	Xenobiotics	Xanthine Metabolism	0.277221	1.14506e-12	0.7721
1067	Alcohol	Total wine	citraconate/glutaconate	Energy	TCA Cycle	0.278606	8.75139e-13	0.764137
1068	Alcohol	Total wine	resveratrol sulfate (1)*	Xenobiotics	Food Component/Plant	0.279665	7.11815e-13	0.770462
1069	Alcohol	Total wine	resveratrol disulfate (1)*	Xenobiotics	Food Component/Plant	0.287957	1.36911e-13	0.791038
1070	Alcohol	Total wine	ribulonate/xylulonate/lyxonate*	Carbohydrate	Pentose Metabolism	0.288393	1.25374e-13	0.783265
1071	Alcohol	Total wine	3-hydroxycinnamate sulfate	Xenobiotics	Food Component/Plant	0.295628	2.83711e-14	0.799802
1072	Alcohol	Total wine	maleate	Lipid	Fatty Acid, Dicarboxylate	0.30669	2.6925e-15	0.789171
1073	Alcohol	Total wine	X - 23299			0.311404	9.57028e-16	0.803841
1074	Alcohol	Total wine	X - 12726			0.313677	5.77425e-16	0.788904
1075	Alcohol	Total wine	tartarate	Xenobiotics	Food Component/Plant	0.317832	2.26633e-16	0.799726
1076	Alcohol	Total wine	X - 23908			0.320389	1.2651e-16	0.790619
1077	Alcohol	Total wine	X - 23502			0.329233	1.61343e-17	0.796411
1078	Alcohol	Total wine	X - 13847			0.335183	3.88538e-18	0.810052
1079	Alcohol	Total wine	X - 24473			0.351949	5.93048e-20	0.814739
1080	Alcohol	Total wine	X - 23429			0.358003	1.23015e-20	0.806013
1081	Alcohol	Total wine	pentose acid*	Partially Characterized Molecules	Partially Characterized Molecules	0.368472	7.47038e-22	0.81813
1082	Alcohol	Total wine	2-isopropylmalate	Xenobiotics	Food Component/Plant	0.384266	8.94276e-24	0.812948
1083	Alcohol	Total wine	N-methylalanine	Amino Acid	Alanine and Aspartate Metabolism	0.384425	8.54338e-24	0.841259
1084	Alcohol	Total wine	ethyl pyruvate	Xenobiotics	Food Component/Plant	0.384708	7.87327e-24	0.813672
1085	Alcohol	Total wine	3-methylbutanol sulfate	Xenobiotics	Chemical	0.39209	9.11573e-25	0.82716
1086	Alcohol	Total wine	N-acetyltaurine	Amino Acid	Methionine, Cysteine, SAM and Taurine Metabolism	0.393914	5.30561e-25	0.837982
1087	Alcohol	Total wine	2,3-dihydroxy-3-methylvalerate	Amino Acid	Leucine, Isoleucine and Valine Metabolism	0.468641	5.52043e-36	0.870675
1088	Alcohol	Total wine	2,3-dihydroxyisovalerate	Xenobiotics	Food Component/Plant	0.501937	7.92723e-42	0.874829
1089	Alcohol	Total wine	ethyl alpha-glucopyranoside	Xenobiotics	Food Component/Plant	0.511023	1.54805e-43	0.906874
1090	Alcohol	Total wine	X - 17306			0.520974	1.81006e-45	0.893309
1091	Alcohol	Total wine	ethyl glucuronide	Xenobiotics	Chemical	0.619098	1.86414e-68	0.937357
1092	Alcohol	Red wine	X - 12680			-0.218784	2.54838e-08	0.749086
1093	Alcohol	Red wine	hydantoin-5-propionate	Amino Acid	Histidine Metabolism	-0.211933	6.99204e-08	0.725956
1094	Alcohol	Red wine	X - 12026			-0.202769	2.561e-07	0.731177
1095	Alcohol	Red wine	o-cresol sulfate	Xenobiotics	Benzoate Metabolism	0.200567	3.46807e-07	0.711744
1096	Alcohol	Red wine	X - 24519			0.2025	2.65814e-07	0.729386
1097	Alcohol	Red wine	X - 21661			0.202571	2.63222e-07	0.723556
1098	Alcohol	Red wine	2-acetolactate	Xenobiotics	Food Component/Plant	0.202899	2.51535e-07	0.718717
1099	Alcohol	Red wine	arabinose	Carbohydrate	Pentose Metabolism	0.202939	2.5014e-07	0.728319
1100	Alcohol	Red wine	X - 14082			0.20425	2.08464e-07	0.72668
1101	Alcohol	Red wine	fumarate	Energy	TCA Cycle	0.204558	1.99681e-07	0.727366
1102	Alcohol	Red wine	X - 23748			0.204703	1.95688e-07	0.732815
1103	Alcohol	Red wine	2-furoylcarnitine	Xenobiotics	Food Component/Plant	0.205056	1.86251e-07	0.718564
1104	Alcohol	Red wine	X - 25500			0.205189	1.82812e-07	0.727138
1105	Alcohol	Red wine	5-hydroxymethyl-2-furoic acid	Amino Acid	Tyrosine Metabolism	0.206238	1.57759e-07	0.722679
1106	Alcohol	Red wine	X - 17349			0.206562	1.50717e-07	0.718793
1107	Alcohol	Red wine	X - 23311			0.206572	1.50507e-07	0.727023
1108	Alcohol	Red wine	butenoylglycine	Lipid	Fatty Acid Metabolism (Acyl Glycine)	0.207004	1.41589e-07	0.708276
1109	Alcohol	Red wine	2S,3R-dihydroxybutyrate	Lipid	Fatty Acid, Dihydroxy	0.207063	1.40412e-07	0.726604
1110	Alcohol	Red wine	N-acetylalanine	Amino Acid	Alanine and Aspartate Metabolism	0.207662	1.28984e-07	0.716545
1111	Alcohol	Red wine	X - 12306			0.209675	9.68058e-08	0.728395
1112	Alcohol	Red wine	X - 11858			0.212511	6.42936e-08	0.734225
1113	Alcohol	Red wine	m-tyramine	Amino Acid	Tyrosine Metabolism	0.212825	6.14206e-08	0.725918
1114	Alcohol	Red wine	homocitrate	Xenobiotics	Food Component/Plant	0.213424	5.62887e-08	0.732091
1115	Alcohol	Red wine	X - 24422			0.213524	5.54714e-08	0.750152
1116	Alcohol	Red wine	2-pentenoylglycine			0.215466	4.17211e-08	0.730948
1117	Alcohol	Red wine	2,3-dihydroxypyridine	Xenobiotics	Food Component/Plant	0.215679	4.04302e-08	0.722146
1118	Alcohol	Red wine	3-hydroxymandelate	Xenobiotics	Benzoate Metabolism	0.216644	3.50547e-08	0.717116
1119	Alcohol	Red wine	feruloylquinate (1)	Xenobiotics	Food Component/Plant	0.21689	3.37985e-08	0.7279
1120	Alcohol	Red wine	coumaroylquinate (4)	Xenobiotics	Food Component/Plant	0.216912	3.36872e-08	0.727176
1121	Alcohol	Red wine	feruloylquinate (2)	Xenobiotics	Food Component/Plant	0.217304	3.17814e-08	0.723784
1122	Alcohol	Red wine	N-acetylalliin	Xenobiotics	Food Component/Plant	0.217474	3.09876e-08	0.74577
1123	Alcohol	Red wine	X - 17365			0.217636	3.02486e-08	0.754725
1124	Alcohol	Red wine	X - 11847			0.217899	2.90848e-08	0.728205
1125	Alcohol	Red wine	2,4,6-trihydroxybenzoate	Xenobiotics	Benzoate Metabolism	0.218102	2.82189e-08	0.718679
1126	Alcohol	Red wine	indolelactate	Amino Acid	Tryptophan Metabolism	0.220925	1.84634e-08	0.734987
1127	Alcohol	Red wine	3-hydroxy-2-methylpyridine sulfate	Xenobiotics	Chemical	0.221292	1.74634e-08	0.727481
1128	Alcohol	Red wine	3-hydroxybutyroylglycine	Lipid	Fatty Acid Metabolism (Acyl Glycine)	0.221873	1.59901e-08	0.735787
1129	Alcohol	Red wine	gentisic acid-5-glucoside	Xenobiotics	Chemical	0.22264	1.4227e-08	0.73693
1130	Alcohol	Red wine	X - 25666			0.223822	1.18753e-08	0.721079
1131	Alcohol	Red wine	N-(2-furoyl)glycine	Xenobiotics	Food Component/Plant	0.225065	9.80762e-09	0.724699
1132	Alcohol	Red wine	X - 24343			0.226163	8.27685e-09	0.729729
1133	Alcohol	Red wine	citramalate	Amino Acid	Glutamate Metabolism	0.226364	8.0225e-09	0.732091
1134	Alcohol	Red wine	cyclo(pro-tyr) (D,L)*	Peptide	Dipeptide	0.226892	7.39001e-09	0.717497
1135	Alcohol	Red wine	4'-hydroxypropiophenone sulfate	Xenobiotics	Chemical	0.22727	6.96785e-09	0.72569
1136	Alcohol	Red wine	1,7-dimethylurate	Xenobiotics	Xanthine Metabolism	0.227748	6.46689e-09	0.756135
1137	Alcohol	Red wine	X - 13838			0.229018	5.3e-09	0.734568
1138	Alcohol	Red wine	2,3-dimethylsuccinate	Amino Acid	Leucine, Isoleucine and Valine Metabolism	0.229518	4.89944e-09	0.75503
1139	Alcohol	Red wine	X - 23161			0.230676	4.08061e-09	0.741579
1140	Alcohol	Red wine	cinnamoylglycine	Xenobiotics	Food Component/Plant	0.231185	3.76451e-09	0.737807
1141	Alcohol	Red wine	feruloylquinate (5)	Xenobiotics	Food Component/Plant	0.232745	2.93631e-09	0.724813
1142	Alcohol	Red wine	catechol glucuronide	Amino Acid	Tyrosine Metabolism	0.232867	2.87961e-09	0.73171
1143	Alcohol	Red wine	3-hydroxypyridine	Xenobiotics	Chemical	0.23298	2.82798e-09	0.733272
1144	Alcohol	Red wine	cyclo(pro-sulfo-tyr)*	Peptide	Dipeptide	0.233374	2.65504e-09	0.727252
1145	Alcohol	Red wine	4-ethylcatechol sulfate	Xenobiotics	Benzoate Metabolism	0.233655	2.53778e-09	0.729271
1146	Alcohol	Red wine	3-hydroxybutyrate (BHBA)	Lipid	Ketone Bodies	0.234259	2.30328e-09	0.730072
1147	Alcohol	Red wine	catechol sulfate	Xenobiotics	Benzoate Metabolism	0.234518	2.2089e-09	0.733692
1148	Alcohol	Red wine	1-methylxanthine	Xenobiotics	Xanthine Metabolism	0.234922	2.06972e-09	0.744704
1149	Alcohol	Red wine	X - 25668			0.235956	1.75081e-09	0.725423
1150	Alcohol	Red wine	1,3,7-trimethylurate	Xenobiotics	Xanthine Metabolism	0.236732	1.54332e-09	0.757468
1151	Alcohol	Red wine	trigonelline (N'-methylnicotinate)	Cofactors and Vitamins	Nicotinate and Nicotinamide Metabolism	0.236803	1.52576e-09	0.740626
1152	Alcohol	Red wine	arabitol/xylitol	Carbohydrate	Pentose Metabolism	0.237417	1.38039e-09	0.735482
1153	Alcohol	Red wine	X - 18240			0.237807	1.29514e-09	0.727481
1154	Alcohol	Red wine	X - 24795			0.239929	9.13826e-10	0.741579
1155	Alcohol	Red wine	X - 12738			0.241566	6.96711e-10	0.727938
1156	Alcohol	Red wine	paraxanthine	Xenobiotics	Xanthine Metabolism	0.247942	2.37653e-10	0.754763
1157	Alcohol	Red wine	3-hydroxypyridine sulfate	Xenobiotics	Chemical	0.25129	1.33462e-10	0.739712
1158	Alcohol	Red wine	theophylline	Xenobiotics	Xanthine Metabolism	0.251937	1.19269e-10	0.758878
1159	Alcohol	Red wine	glutamine conjugate of C10H16O2 (1)*			0.254435	7.70206e-11	0.736168
1160	Alcohol	Red wine	caffeine	Xenobiotics	Xanthine Metabolism	0.255119	6.82762e-11	0.770119
1161	Alcohol	Red wine	mesaconate (methylfumarate)	Energy	TCA Cycle	0.255516	6.36494e-11	0.743179
1162	Alcohol	Red wine	quinate	Xenobiotics	Food Component/Plant	0.257836	4.21516e-11	0.748781
1163	Alcohol	Red wine	glucuronide of C19H28O4 (1)*	Partially Characterized Molecules	Partially Characterized Molecules	0.259737	2.99759e-11	0.736397
1164	Alcohol	Red wine	N-methyltaurine	Amino Acid	Methionine, Cysteine, SAM and Taurine Metabolism	0.262617	1.7794e-11	0.734454
1165	Alcohol	Red wine	3-hydroxypyridine glucuronide	Xenobiotics	Chemical	0.263723	1.45399e-11	0.751524
1166	Alcohol	Red wine	citraconate/glutaconate	Energy	TCA Cycle	0.263827	1.42655e-11	0.738912
1167	Alcohol	Red wine	X - 12726			0.264266	1.31626e-11	0.74135
1168	Alcohol	Red wine	3-hydroxycinnamate sulfate	Xenobiotics	Food Component/Plant	0.265002	1.14985e-11	0.757583
1169	Alcohol	Red wine	X - 12816			0.271463	3.445e-12	0.766423
1170	Alcohol	Red wine	X - 24811			0.274927	1.78148e-12	0.749543
1171	Alcohol	Red wine	tartarate	Xenobiotics	Food Component/Plant	0.277527	1.07918e-12	0.753429
1172	Alcohol	Red wine	resveratrol sulfate (1)*	Xenobiotics	Food Component/Plant	0.28461	2.68122e-13	0.723327
1173	Alcohol	Red wine	maleate	Lipid	Fatty Acid, Dicarboxylate	0.286754	1.74508e-13	0.765623
1174	Alcohol	Red wine	syringic acid	Xenobiotics	Food Component/Plant	0.289086	1.08933e-13	0.739026
1175	Alcohol	Red wine	ribulonate/xylulonate/lyxonate*	Carbohydrate	Pentose Metabolism	0.289941	9.15469e-14	0.749733
1176	Alcohol	Red wine	N-acetylproline	Amino Acid	Urea cycle; Arginine and Proline Metabolism	0.292868	5.02568e-14	0.758802
1177	Alcohol	Red wine	X - 23908			0.299347	1.29997e-14	0.754344
1178	Alcohol	Red wine	resveratrol disulfate (1)*	Xenobiotics	Food Component/Plant	0.302245	7.02038e-15	0.739902
1179	Alcohol	Red wine	X - 23299			0.305839	3.23905e-15	0.770881
1180	Alcohol	Red wine	X - 23502			0.31442	4.8896e-16	0.759983
1181	Alcohol	Red wine	X - 13847			0.321114	1.07139e-16	0.778464
1182	Alcohol	Red wine	ethyl pyruvate	Xenobiotics	Food Component/Plant	0.337518	2.20286e-18	0.758916
1183	Alcohol	Red wine	X - 23429			0.337738	2.088e-18	0.777778
1184	Alcohol	Red wine	2-isopropylmalate	Xenobiotics	Food Component/Plant	0.341525	8.22891e-19	0.76467
1185	Alcohol	Red wine	pentose acid*	Partially Characterized Molecules	Partially Characterized Molecules	0.346405	2.43195e-19	0.77271
1186	Alcohol	Red wine	X - 24473			0.350094	9.53856e-20	0.785018
1187	Alcohol	Red wine	N-acetyltaurine	Amino Acid	Methionine, Cysteine, SAM and Taurine Metabolism	0.351679	6.35665e-20	0.793629
1188	Alcohol	Red wine	N-methylalanine	Amino Acid	Alanine and Aspartate Metabolism	0.356027	2.06336e-20	0.799154
1189	Alcohol	Red wine	3-methylbutanol sulfate	Xenobiotics	Chemical	0.36323	3.07723e-21	0.76989
1190	Alcohol	Red wine	2,3-dihydroxy-3-methylvalerate	Amino Acid	Leucine, Isoleucine and Valine Metabolism	0.442787	7.16578e-32	0.81089
1191	Alcohol	Red wine	2,3-dihydroxyisovalerate	Xenobiotics	Food Component/Plant	0.451633	3.07246e-33	0.802507
1192	Alcohol	Red wine	ethyl alpha-glucopyranoside	Xenobiotics	Food Component/Plant	0.453674	1.46597e-33	0.843012
1193	Alcohol	Red wine	X - 17306			0.464231	2.94243e-35	0.805365
1194	Alcohol	Red wine	ethyl glucuronide	Xenobiotics	Chemical	0.54388	3.62026e-50	0.877915
1195	Alcohol	White wine	alpha-CEHC sulfate	Cofactors and Vitamins	Tocopherol Metabolism	-0.202915	2.50992e-07	0.67966
1196	Alcohol	White wine	theophylline	Xenobiotics	Xanthine Metabolism	0.201854	2.90631e-07	0.674783
1197	Alcohol	White wine	X - 23502			0.202483	2.66464e-07	0.664342
1198	Alcohol	White wine	glutamine conjugate of C9H16O2 (1)*	Partially Characterized Molecules	Partially Characterized Molecules	0.203338	2.36692e-07	0.663314
1199	Alcohol	White wine	glutamine conjugate of C10H16O2 (1)*			0.2044	2.04147e-07	0.661408
1200	Alcohol	White wine	X - 12726			0.21257	6.37452e-08	0.684766
1201	Alcohol	White wine	X - 24473			0.216246	3.7184e-08	0.691777
1202	Alcohol	White wine	X - 23908			0.220905	1.8519e-08	0.669715
1203	Alcohol	White wine	N-methylalanine	Amino Acid	Alanine and Aspartate Metabolism	0.23462	2.17291e-09	0.671506
1204	Alcohol	White wine	3-methylbutanol sulfate	Xenobiotics	Chemical	0.23668	1.55641e-09	0.684995
1205	Alcohol	White wine	tartarate	Xenobiotics	Food Component/Plant	0.239096	1.04837e-09	0.70016
1206	Alcohol	White wine	X - 23429			0.244282	4.42247e-10	0.672954
1207	Alcohol	White wine	ethyl pyruvate	Xenobiotics	Food Component/Plant	0.251863	1.20811e-10	0.661866
1208	Alcohol	White wine	pentose acid*	Partially Characterized Molecules	Partially Characterized Molecules	0.253224	9.52601e-11	0.702141
1209	Alcohol	White wine	2-isopropylmalate	Xenobiotics	Food Component/Plant	0.253959	8.37433e-11	0.672001
1210	Alcohol	White wine	N-acetyltaurine	Amino Acid	Methionine, Cysteine, SAM and Taurine Metabolism	0.279061	8.0094e-13	0.697417
1211	Alcohol	White wine	2,3-dihydroxy-3-methylvalerate	Amino Acid	Leucine, Isoleucine and Valine Metabolism	0.309841	1.35152e-15	0.707324
1212	Alcohol	White wine	X - 17306			0.348013	1.61977e-19	0.736435
1213	Alcohol	White wine	2,3-dihydroxyisovalerate	Xenobiotics	Food Component/Plant	0.350559	8.47131e-20	0.717955
1214	Alcohol	White wine	ethyl alpha-glucopyranoside	Xenobiotics	Food Component/Plant	0.358033	1.22044e-20	0.747714
1215	Alcohol	White wine	ethyl glucuronide	Xenobiotics	Chemical	0.437262	4.89166e-31	0.779683
1216	Alcohol	Liquor	3-methylbutanol sulfate	Xenobiotics	Chemical	0.209279	1.02458e-07	0.712163
1217	Alcohol	Liquor	(2,4 or 2,5)-dimethylphenol sulfate	Xenobiotics	Food Component/Plant	0.222341	1.48921e-08	0.695892
1218	Alcohol	Liquor	X - 17306			0.257329	4.61399e-11	0.722718
1219	Alcohol	Liquor	N-acetyltaurine	Amino Acid	Methionine, Cysteine, SAM and Taurine Metabolism	0.267499	7.24384e-12	0.72931
1220	Alcohol	Liquor	ethyl alpha-glucopyranoside	Xenobiotics	Food Component/Plant	0.355837	2.16791e-20	0.766308
1221	Alcohol	Liquor	ethyl glucuronide	Xenobiotics	Chemical	0.41986	1.65476e-28	0.792143
1222	Beverages	Total coffee	allo-threonine	Amino Acid	Glycine, Serine and Threonine Metabolism	-0.29616	2.65999e-14	0.870104
1223	Beverages	Total coffee	4-methoxyphenol sulfate	Amino Acid	Tyrosine Metabolism	-0.257291	4.81091e-11	0.849108
1224	Beverages	Total coffee	X - 19913			-0.22144	1.75247e-08	0.845603
1225	Beverages	Total coffee	X - 12026			-0.217762	3.04412e-08	0.850671
1226	Beverages	Total coffee	1-methylguanine	Nucleotide	Purine Metabolism, Guanine containing	-0.20504	1.90874e-07	0.837029
1227	Beverages	Total coffee	7-methylurate	Xenobiotics	Xanthine Metabolism	0.202484	2.72255e-07	0.832876
1228	Beverages	Total coffee	5-hydroxymethyl-2-furoic acid	Amino Acid	Tyrosine Metabolism	0.202702	2.64171e-07	0.835048
1229	Beverages	Total coffee	3-dehydroshikimate	Xenobiotics	Food Component/Plant	0.205924	1.68637e-07	0.85029
1230	Beverages	Total coffee	ethyl glucuronide	Xenobiotics	Chemical	0.206193	1.62375e-07	0.830704
1231	Beverages	Total coffee	indolelactate	Amino Acid	Tryptophan Metabolism	0.211257	7.89341e-08	0.857263
1232	Beverages	Total coffee	phenylacetylaspartate	Peptide	Acetylated Peptides	0.21299	6.14241e-08	0.840954
1233	Beverages	Total coffee	2-methoxyresorcinol sulfate	Xenobiotics	Chemical	0.214379	5.01504e-08	0.855281
1234	Beverages	Total coffee	3-methylxanthine	Xenobiotics	Xanthine Metabolism	0.215107	4.50725e-08	0.832076
1235	Beverages	Total coffee	7-methylxanthine	Xenobiotics	Xanthine Metabolism	0.215268	4.40206e-08	0.834286
1236	Beverages	Total coffee	1,2,3-benzenetriol sulfate (1)	Xenobiotics	Chemical	0.215994	3.95567e-08	0.858977
1237	Beverages	Total coffee	ferulic acid 4-sulfate	Xenobiotics	Food Component/Plant	0.2177	3.07197e-08	0.841335
1238	Beverages	Total coffee	2-methoxyhydroquinone glucuronide (2)	Xenobiotics	Benzoate Metabolism	0.221611	1.70757e-08	0.859396
1239	Beverages	Total coffee	X - 17686			0.224885	1.03578e-08	0.850518
1240	Beverages	Total coffee	benzoylcarnitine*	Xenobiotics	Chemical	0.22505	1.00973e-08	0.844612
1241	Beverages	Total coffee	methylurea	Amino Acid	Urea cycle; Arginine and Proline Metabolism	0.226756	7.75553e-09	0.854633
1242	Beverages	Total coffee	cyclo(gly-pro)	Peptide	Dipeptide	0.232211	3.28989e-09	0.864121
1243	Beverages	Total coffee	X - 17346			0.236241	1.72168e-09	0.851242
1244	Beverages	Total coffee	N-acetylphenylalanine	Amino Acid	Phenylalanine Metabolism	0.239623	9.90816e-10	0.863931
1245	Beverages	Total coffee	coumaroylquinate (1)	Xenobiotics	Food Component/Plant	0.243986	4.79688e-10	0.856577
1246	Beverages	Total coffee	3-methylurate*	Xenobiotics	Xanthine Metabolism	0.244452	4.43556e-10	0.838668
1247	Beverages	Total coffee	glucuronide of C9H10O4 (1)*	Partially Characterized Molecules	Partially Characterized Molecules	0.24814	2.37296e-10	0.864845
1248	Beverages	Total coffee	methyl vanillate sulfate	Xenobiotics	Food Component/Plant	0.249103	2.01214e-10	0.859968
1249	Beverages	Total coffee	1,2,3-benzenetriol sulfate (2)	Xenobiotics	Chemical	0.250909	1.47404e-10	0.86576
1250	Beverages	Total coffee	X - 24812			0.251859	1.25013e-10	0.846784
1251	Beverages	Total coffee	X - 24408			0.252285	1.16089e-10	0.873724
1252	Beverages	Total coffee	hippurate	Xenobiotics	Benzoate Metabolism	0.266138	9.68039e-12	0.860806
1253	Beverages	Total coffee	(2,4 or 2,5)-dimethylphenol sulfate	Xenobiotics	Food Component/Plant	0.274576	1.98309e-12	0.859206
1254	Beverages	Total coffee	X - 17673			0.274741	1.92138e-12	0.866141
1255	Beverages	Total coffee	levulinate (4-oxovalerate)	Xenobiotics	Food Component/Plant	0.275252	1.74224e-12	0.859282
1256	Beverages	Total coffee	2,3-dimethylsuccinate	Amino Acid	Leucine, Isoleucine and Valine Metabolism	0.275653	1.61315e-12	0.850671
1257	Beverages	Total coffee	3-hydroxycinnamate	Xenobiotics	Food Component/Plant	0.275923	1.53182e-12	0.858025
1258	Beverages	Total coffee	ferulylglycine (2)	Xenobiotics	Food Component/Plant	0.275996	1.51034e-12	0.868922
1259	Beverages	Total coffee	3-(3-hydroxyphenyl)propionate sulfate	Xenobiotics	Benzoate Metabolism	0.282243	4.47432e-13	0.861111
1260	Beverages	Total coffee	methylsuccinate	Amino Acid	Leucine, Isoleucine and Valine Metabolism	0.288022	1.41235e-13	0.874943
1261	Beverages	Total coffee	nicotinurate	Cofactors and Vitamins	Nicotinate and Nicotinamide Metabolism	0.291765	6.59746e-14	0.911904
1262	Beverages	Total coffee	3-hydroxycinnamate sulfate	Xenobiotics	Food Component/Plant	0.294199	3.99698e-14	0.856996
1263	Beverages	Total coffee	phenylpyruvate	Amino Acid	Phenylalanine Metabolism	0.30017	1.14566e-14	0.879744
1264	Beverages	Total coffee	4-vinylguaiacol sulfate	Xenobiotics	Food Component/Plant	0.303056	6.19809e-15	0.886793
1265	Beverages	Total coffee	4-hydroxycatechol sulfate	Xenobiotics	Benzoate Metabolism	0.309124	1.66471e-15	0.885764
1266	Beverages	Total coffee	3-(3-hydroxyphenyl)propionate	Xenobiotics	Benzoate Metabolism	0.309619	1.49357e-15	0.872161
1267	Beverages	Total coffee	5-oxoproline	Amino Acid	Glutathione Metabolism	0.314076	5.56732e-16	0.880392
1268	Beverages	Total coffee	2-ethylphenylsulfate	Xenobiotics	Benzoate Metabolism	0.318059	2.27223e-16	0.876886
1269	Beverages	Total coffee	X - 24270			0.319664	1.57752e-16	0.871018
1270	Beverages	Total coffee	X - 17676			0.319773	1.53878e-16	0.884583
1271	Beverages	Total coffee	2,6-dimethylphenol sulfate	Xenobiotics	Chemical	0.334146	5.29897e-18	0.880125
1272	Beverages	Total coffee	N-carbamoylalanine	Amino Acid	Alanine and Aspartate Metabolism	0.3358	3.55491e-18	0.887403
1273	Beverages	Total coffee	3-hydroxyhippurate sulfate	Xenobiotics	Benzoate Metabolism	0.343373	5.53984e-19	0.889194
1274	Beverages	Total coffee	X - 23639			0.345291	3.43156e-19	0.901882
1275	Beverages	Total coffee	maltol sulfate	Xenobiotics	Food Component/Plant	0.34884	1.40195e-19	0.903178
1276	Beverages	Total coffee	X - 17367			0.354579	3.21836e-20	0.892661
1277	Beverages	Total coffee	X - 17325			0.357477	1.51335e-20	0.894414
1278	Beverages	Total coffee	X - 12543			0.361981	4.61022e-21	0.890337
1279	Beverages	Total coffee	cyclo(pro-sulfo-tyr)*	Peptide	Dipeptide	0.37035	4.81637e-22	0.906036
1280	Beverages	Total coffee	X - 24795			0.372434	2.71553e-22	0.888508
1281	Beverages	Total coffee	3-hydroxyhippurate	Xenobiotics	Benzoate Metabolism	0.372947	2.35689e-22	0.898529
1282	Beverages	Total coffee	dihydrocaffeate sulfate (2)	Xenobiotics	Food Component/Plant	0.373428	2.06346e-22	0.885688
1283	Beverages	Total coffee	3-acetylphenol	Xenobiotics	Chemical	0.376925	7.78957e-23	0.897881
1284	Beverages	Total coffee	X - 17304			0.377038	7.54682e-23	0.905578
1285	Beverages	Total coffee	dihydroferulate	Xenobiotics	Food Component/Plant	0.380263	3.04005e-23	0.894071
1286	Beverages	Total coffee	X - 13695			0.382094	1.80593e-23	0.904359
1287	Beverages	Total coffee	2-acetolactate	Xenobiotics	Food Component/Plant	0.386845	4.60415e-24	0.892623
1288	Beverages	Total coffee	citramalate	Amino Acid	Glutamate Metabolism	0.390425	1.61944e-24	0.911027
1289	Beverages	Total coffee	ferulylglycine (1)	Xenobiotics	Food Component/Plant	0.393022	7.52934e-25	0.898491
1290	Beverages	Total coffee	3-methoxycatechol sulfate (2)	Xenobiotics	Benzoate Metabolism	0.395823	3.27001e-25	0.927031
1291	Beverages	Total coffee	X - 13723			0.41008	4.13826e-27	0.903216
1292	Beverages	Total coffee	caffeic acid sulfate	Xenobiotics	Food Component/Plant	0.415554	7.30382e-28	0.911637
1293	Beverages	Total coffee	4-vinylguaiacol glucuronide	Xenobiotics	Food Component/Plant	0.418788	2.58141e-28	0.920134
1294	Beverages	Total coffee	N-acetylalanine	Amino Acid	Alanine and Aspartate Metabolism	0.419079	2.34985e-28	0.923449
1295	Beverages	Total coffee	X - 24757			0.429859	6.73143e-30	0.913123
1296	Beverages	Total coffee	5-acetylamino-6-formylamino-3-methyluracil	Xenobiotics	Xanthine Metabolism	0.431515	3.85703e-30	0.899634
1297	Beverages	Total coffee	coumaroylquinate (5)	Xenobiotics	Food Component/Plant	0.434812	1.2602e-30	0.922001
1298	Beverages	Total coffee	X - 23748			0.441647	1.19158e-31	0.921773
1299	Beverages	Total coffee	X - 13846			0.442988	7.45581e-32	0.929203
1300	Beverages	Total coffee	guaiacol sulfate	Xenobiotics	Benzoate Metabolism	0.448743	9.72545e-33	0.939148
1301	Beverages	Total coffee	dihydroferulic acid sulfate	Xenobiotics	Food Component/Plant	0.448993	8.89388e-33	0.905007
1302	Beverages	Total coffee	catechol sulfate	Xenobiotics	Benzoate Metabolism	0.454536	1.20313e-33	0.930956
1303	Beverages	Total coffee	3-hydroxyisonicotinic acid	Xenobiotics	Drug - Neurological	0.45639	6.11139e-34	0.923106
1304	Beverages	Total coffee	X - 18240			0.483805	1.65515e-38	0.926307
1305	Beverages	Total coffee	4-acetylcatechol sulfate (2)	Xenobiotics	Food Component/Plant	0.498909	3.31044e-41	0.950998
1306	Beverages	Total coffee	1,3-dimethylurate	Xenobiotics	Xanthine Metabolism	0.504016	3.77126e-42	0.92463
1307	Beverages	Total coffee	2,3-dimethylphenol sulfate	Xenobiotics	Chemical	0.508151	6.32213e-43	0.945816
1308	Beverages	Total coffee	5-acetylamino-6-amino-3-methyluracil	Xenobiotics	Xanthine Metabolism	0.513993	4.86061e-44	0.939453
1309	Beverages	Total coffee	o-cresol sulfate	Xenobiotics	Benzoate Metabolism	0.515027	3.0707e-44	0.943873
1310	Beverages	Total coffee	1,7-dimethylurate	Xenobiotics	Xanthine Metabolism	0.516444	1.63276e-44	0.93972
1311	Beverages	Total coffee	X - 12730			0.522134	1.25209e-45	0.960296
1312	Beverages	Total coffee	catechol glucuronide	Amino Acid	Tyrosine Metabolism	0.522166	1.23408e-45	0.957171
1313	Beverages	Total coffee	X - 17349			0.523604	6.39879e-46	0.92947
1314	Beverages	Total coffee	chlorogenate	Xenobiotics	Food Component/Plant	0.524289	4.67542e-46	0.930879
1315	Beverages	Total coffee	coumaroylquinate (2)	Xenobiotics	Food Component/Plant	0.524838	3.63324e-46	0.943797
1316	Beverages	Total coffee	m-tyramine	Amino Acid	Tyrosine Metabolism	0.525051	3.29358e-46	0.963192
1317	Beverages	Total coffee	1,3,7-trimethylurate	Xenobiotics	Xanthine Metabolism	0.525088	3.23904e-46	0.941168
1318	Beverages	Total coffee	caffeine	Xenobiotics	Xanthine Metabolism	0.532833	8.76308e-48	0.940482
1319	Beverages	Total coffee	X - 17398			0.535911	2.03374e-48	0.943606
1320	Beverages	Total coffee	theophylline	Xenobiotics	Xanthine Metabolism	0.538633	5.51826e-49	0.939186
1321	Beverages	Total coffee	mesaconate (methylfumarate)	Energy	TCA Cycle	0.543485	5.23918e-50	0.970508
1322	Beverages	Total coffee	X - 17185			0.549329	2.91719e-51	0.95458
1323	Beverages	Total coffee	maleate	Lipid	Fatty Acid, Dicarboxylate	0.562948	2.78224e-54	0.965592
1324	Beverages	Total coffee	paraxanthine	Xenobiotics	Xanthine Metabolism	0.570471	5.18519e-56	0.949055
1325	Beverages	Total coffee	X - 23048			0.573107	1.25351e-56	0.971765
1326	Beverages	Total coffee	X - 24499			0.57377	8.75263e-57	0.96685
1327	Beverages	Total coffee	1-methylurate	Xenobiotics	Xanthine Metabolism	0.576557	1.91689e-57	0.950808
1328	Beverages	Total coffee	1-methylxanthine	Xenobiotics	Xanthine Metabolism	0.576855	1.62875e-57	0.952484
1329	Beverages	Total coffee	coumaroylquinate (4)	Xenobiotics	Food Component/Plant	0.580729	1.92096e-58	0.964792
1330	Beverages	Total coffee	X - 13844			0.58101	1.64239e-58	0.964563
1331	Beverages	Total coffee	feruloylquinate (2)	Xenobiotics	Food Component/Plant	0.584157	2.82828e-59	0.956638
1332	Beverages	Total coffee	3-ethylcatechol sulfate (2)	Xenobiotics	Food Component/Plant	0.584377	2.49959e-59	0.958657
1333	Beverages	Total coffee	X - 12816			0.58493	1.83031e-59	0.945854
1334	Beverages	Total coffee	trigonelline (N'-methylnicotinate)	Cofactors and Vitamins	Nicotinate and Nicotinamide Metabolism	0.586812	6.31552e-60	0.974737
1335	Beverages	Total coffee	X - 24343			0.589077	1.73788e-60	0.969517
1336	Beverages	Total coffee	3-hydroxymandelate	Xenobiotics	Benzoate Metabolism	0.600144	2.74032e-63	0.963916
1337	Beverages	Total coffee	3-acetylphenol sulfate	Xenobiotics	Chemical	0.6041	2.56639e-64	0.975271
1338	Beverages	Total coffee	3-ethylcatechol sulfate (1)	Xenobiotics	Food Component/Plant	0.606274	6.88622e-65	0.968374
1339	Beverages	Total coffee	4-ethylcatechol sulfate	Xenobiotics	Benzoate Metabolism	0.610007	7.02232e-66	0.966469
1340	Beverages	Total coffee	3-methyl catechol sulfate (2)	Xenobiotics	Benzoate Metabolism	0.614187	5.25449e-67	0.969517
1341	Beverages	Total coffee	X - 24344			0.617019	8.8724e-68	0.963382
1342	Beverages	Total coffee	3-methyl catechol sulfate (1)	Xenobiotics	Benzoate Metabolism	0.617261	7.61353e-68	0.968717
1343	Beverages	Total coffee	X - 14082			0.628869	4.24986e-71	0.976642
1344	Beverages	Total coffee	2,3-dihydroxypyridine	Xenobiotics	Food Component/Plant	0.631599	6.96668e-72	0.98011
1345	Beverages	Total coffee	X - 25668			0.631796	6.11038e-72	0.971689
1346	Beverages	Total coffee	2-furoylcarnitine	Xenobiotics	Food Component/Plant	0.638561	6.37499e-74	0.98312
1347	Beverages	Total coffee	X - 25500			0.647367	1.40952e-76	0.972108
1348	Beverages	Total coffee	feruloylquinate (5)	Xenobiotics	Food Component/Plant	0.654794	6.92127e-79	0.975271
1349	Beverages	Total coffee	X - 23161			0.66168	4.36828e-81	0.98312
1350	Beverages	Total coffee	N-(2-furoyl)glycine	Xenobiotics	Food Component/Plant	0.668002	3.703e-83	0.98895
1351	Beverages	Total coffee	feruloylquinate (3)	Xenobiotics	Food Component/Plant	0.677436	2.40212e-86	0.993751
1352	Beverages	Total coffee	3-hydroxy-2-methylpyridine sulfate	Xenobiotics	Chemical	0.686213	2.01962e-89	0.986397
1353	Beverages	Total coffee	X - 13838			0.692361	1.21658e-91	0.989788
1354	Beverages	Total coffee	feruloylquinate (4)	Xenobiotics	Food Component/Plant	0.693226	5.86545e-92	0.982853
1355	Beverages	Total coffee	X - 12738			0.71024	1.99353e-98	0.99116
1356	Beverages	Total coffee	3-hydroxypyridine sulfate	Xenobiotics	Chemical	0.712024	3.92607e-99	0.988112
1357	Beverages	Total coffee	citraconate/glutaconate	Energy	TCA Cycle	0.713589	9.34808e-100	0.995161
1358	Beverages	Total coffee	X - 24811			0.716998	3.96401e-101	0.993599
1359	Beverages	Total coffee	3-hydroxypyridine glucuronide	Xenobiotics	Chemical	0.720749	1.15949e-102	0.99196
1360	Beverages	Total coffee	feruloylquinate (1)	Xenobiotics	Food Component/Plant	0.72256	2.06289e-103	0.990169
1361	Beverages	Total coffee	X - 25666			0.739874	6.81292e-111	0.992112
1362	Beverages	Total coffee	quinate	Xenobiotics	Food Component/Plant	0.74634	7.66126e-114	0.99257
1363	Beverages	Total coffee	3-hydroxypyridine	Xenobiotics	Chemical	0.751135	4.35211e-116	0.992494
1364	Beverages	Total coffee	cyclo(pro-tyr) (D,L)*	Peptide	Dipeptide	0.75649	1.17321e-118	0.992798
1365	Beverages	Total coffee	glucuronide of C19H28O4 (1)*	Partially Characterized Molecules	Partially Characterized Molecules	0.833248	8.56096e-165	0.995809
1366	Beverages	Decaffeinated	quinate	Xenobiotics	Food Component/Plant	0.207462	1.35752e-07	0.648186
1367	Beverages	Decaffeinated	feruloylquinate (4)	Xenobiotics	Food Component/Plant	0.207471	1.35575e-07	0.642509
1368	Beverages	Decaffeinated	X - 24811			0.209161	1.06627e-07	0.637479
1369	Beverages	Decaffeinated	X - 25666			0.209662	9.92607e-08	0.6459
1370	Beverages	Decaffeinated	glucuronide of C19H28O4 (1)*	Partially Characterized Molecules	Partially Characterized Molecules	0.235862	1.83067e-09	0.660913
1371	Beverages	Caffeinated	allo-threonine	Amino Acid	Glycine, Serine and Threonine Metabolism	-0.271791	3.36724e-12	0.853185
1372	Beverages	Caffeinated	X - 19913			-0.23394	2.49543e-09	0.844993
1373	Beverages	Caffeinated	4-methoxyphenol sulfate	Amino Acid	Tyrosine Metabolism	-0.221614	1.70691e-08	0.845412
1374	Beverages	Caffeinated	X - 12026			-0.203406	2.39636e-07	0.84446
1375	Beverages	Caffeinated	7-methylxanthine	Xenobiotics	Xanthine Metabolism	0.204236	2.1353e-07	0.830018
1376	Beverages	Caffeinated	methyl vanillate sulfate	Xenobiotics	Food Component/Plant	0.204532	2.04896e-07	0.833067
1377	Beverages	Caffeinated	indolelactate	Amino Acid	Tryptophan Metabolism	0.205579	1.76989e-07	0.842669
1378	Beverages	Caffeinated	ferulic acid 4-sulfate	Xenobiotics	Food Component/Plant	0.20894	1.10042e-07	0.831657
1379	Beverages	Caffeinated	7-methylurate	Xenobiotics	Xanthine Metabolism	0.211064	8.11721e-08	0.830666
1380	Beverages	Caffeinated	3-methylxanthine	Xenobiotics	Xanthine Metabolism	0.212819	6.29638e-08	0.825217
1381	Beverages	Caffeinated	1,2,3-benzenetriol sulfate (2)	Xenobiotics	Chemical	0.215307	4.37703e-08	0.846898
1382	Beverages	Caffeinated	5-hydroxymethyl-2-furoic acid	Amino Acid	Tyrosine Metabolism	0.219036	2.51691e-08	0.836153
1383	Beverages	Caffeinated	coumaroylquinate (1)	Xenobiotics	Food Component/Plant	0.220474	2.02784e-08	0.849146
1384	Beverages	Caffeinated	5-hydroxymethyl-2-furoylcarnitine*	Xenobiotics	Food Component/Plant	0.220498	2.02064e-08	0.826284
1385	Beverages	Caffeinated	ethyl glucuronide	Xenobiotics	Chemical	0.224682	1.06856e-08	0.83078
1386	Beverages	Caffeinated	phenylacetylaspartate	Peptide	Acetylated Peptides	0.229914	4.73295e-09	0.839201
1387	Beverages	Caffeinated	glucuronide of C9H10O4 (1)*	Partially Characterized Molecules	Partially Characterized Molecules	0.231498	3.68474e-09	0.853681
1388	Beverages	Caffeinated	X - 17346			0.23315	2.83185e-09	0.836077
1389	Beverages	Caffeinated	X - 17673			0.239056	1.08763e-09	0.847317
1390	Beverages	Caffeinated	cyclo(gly-pro)	Peptide	Dipeptide	0.241196	7.63952e-10	0.858291
1391	Beverages	Caffeinated	levulinate (4-oxovalerate)	Xenobiotics	Food Component/Plant	0.244037	4.75572e-10	0.85048
1392	Beverages	Caffeinated	2-methoxyhydroquinone glucuronide (2)	Xenobiotics	Benzoate Metabolism	0.244535	4.37397e-10	0.851166
1393	Beverages	Caffeinated	benzoylcarnitine*	Xenobiotics	Chemical	0.245232	3.88947e-10	0.848765
1394	Beverages	Caffeinated	3-methylurate*	Xenobiotics	Xanthine Metabolism	0.249497	1.88037e-10	0.832114
1395	Beverages	Caffeinated	N-acetylphenylalanine	Amino Acid	Phenylalanine Metabolism	0.255308	6.83509e-11	0.852804
1396	Beverages	Caffeinated	X - 24812			0.255433	6.68603e-11	0.840535
1397	Beverages	Caffeinated	(2,4 or 2,5)-dimethylphenol sulfate	Xenobiotics	Food Component/Plant	0.262719	1.81187e-11	0.849489
1398	Beverages	Caffeinated	ferulylglycine (2)	Xenobiotics	Food Component/Plant	0.26928	5.39877e-12	0.859206
1399	Beverages	Caffeinated	methylurea	Amino Acid	Urea cycle; Arginine and Proline Metabolism	0.274708	1.93348e-12	0.850023
1400	Beverages	Caffeinated	phenylpyruvate	Amino Acid	Phenylalanine Metabolism	0.277723	1.08237e-12	0.86496
1401	Beverages	Caffeinated	nicotinurate	Cofactors and Vitamins	Nicotinate and Nicotinamide Metabolism	0.281548	5.13058e-13	0.894338
1402	Beverages	Caffeinated	X - 24408			0.286014	2.11476e-13	0.866598
1403	Beverages	Caffeinated	hippurate	Xenobiotics	Benzoate Metabolism	0.288752	1.21856e-13	0.862559
1404	Beverages	Caffeinated	4-vinylguaiacol sulfate	Xenobiotics	Food Component/Plant	0.289095	1.1366e-13	0.869342
1405	Beverages	Caffeinated	3-hydroxycinnamate	Xenobiotics	Food Component/Plant	0.291766	6.59602e-14	0.854976
1406	Beverages	Caffeinated	2,3-dimethylsuccinate	Amino Acid	Leucine, Isoleucine and Valine Metabolism	0.297212	2.13561e-14	0.844079
1407	Beverages	Caffeinated	3-hydroxycinnamate sulfate	Xenobiotics	Food Component/Plant	0.29728	2.10514e-14	0.856805
1408	Beverages	Caffeinated	3-(3-hydroxyphenyl)propionate sulfate	Xenobiotics	Benzoate Metabolism	0.297867	1.86158e-14	0.86054
1409	Beverages	Caffeinated	methylsuccinate	Amino Acid	Leucine, Isoleucine and Valine Metabolism	0.31129	1.03366e-15	0.869075
1410	Beverages	Caffeinated	3-(3-hydroxyphenyl)propionate	Xenobiotics	Benzoate Metabolism	0.315706	3.86378e-16	0.859206
1411	Beverages	Caffeinated	5-oxoproline	Amino Acid	Glutathione Metabolism	0.318924	1.86671e-16	0.866903
1412	Beverages	Caffeinated	2-ethylphenylsulfate	Xenobiotics	Benzoate Metabolism	0.320049	1.44455e-16	0.870218
1413	Beverages	Caffeinated	4-hydroxycatechol sulfate	Xenobiotics	Benzoate Metabolism	0.320784	1.22112e-16	0.883554
1414	Beverages	Caffeinated	X - 24270			0.328761	1.9118e-17	0.871475
1415	Beverages	Caffeinated	3-hydroxyhippurate sulfate	Xenobiotics	Benzoate Metabolism	0.331371	1.02988e-17	0.888508
1416	Beverages	Caffeinated	2,6-dimethylphenol sulfate	Xenobiotics	Chemical	0.335647	3.68875e-18	0.877839
1417	Beverages	Caffeinated	N-carbamoylalanine	Amino Acid	Alanine and Aspartate Metabolism	0.338362	1.90639e-18	0.884659
1418	Beverages	Caffeinated	X - 17676			0.340523	1.1219e-18	0.879553
1419	Beverages	Caffeinated	X - 23639			0.34065	1.08727e-18	0.879744
1420	Beverages	Caffeinated	maltol sulfate	Xenobiotics	Food Component/Plant	0.341651	8.49213e-19	0.885764
1421	Beverages	Caffeinated	X - 17325			0.35097	8.1496e-20	0.894719
1422	Beverages	Caffeinated	X - 17367			0.352704	5.22311e-20	0.890718
1423	Beverages	Caffeinated	X - 24795			0.354875	2.98067e-20	0.883973
1424	Beverages	Caffeinated	dihydrocaffeate sulfate (2)	Xenobiotics	Food Component/Plant	0.356809	1.80179e-20	0.875133
1425	Beverages	Caffeinated	cyclo(pro-sulfo-tyr)*	Peptide	Dipeptide	0.357156	1.6456e-20	0.896624
1426	Beverages	Caffeinated	X - 13695			0.361538	5.1874e-21	0.884164
1427	Beverages	Caffeinated	2-acetolactate	Xenobiotics	Food Component/Plant	0.362708	3.79957e-21	0.876696
1428	Beverages	Caffeinated	3-acetylphenol	Xenobiotics	Chemical	0.36368	2.93073e-21	0.887174
1429	Beverages	Caffeinated	X - 17304			0.365475	1.80986e-21	0.888775
1430	Beverages	Caffeinated	3-hydroxyhippurate	Xenobiotics	Benzoate Metabolism	0.372777	2.47054e-22	0.893995
1431	Beverages	Caffeinated	ferulylglycine (1)	Xenobiotics	Food Component/Plant	0.375603	1.12724e-22	0.888394
1432	Beverages	Caffeinated	X - 12543			0.3819	1.90875e-23	0.884278
1433	Beverages	Caffeinated	dihydroferulate	Xenobiotics	Food Component/Plant	0.384735	8.47133e-24	0.875057
1434	Beverages	Caffeinated	citramalate	Amino Acid	Glutamate Metabolism	0.388638	2.73209e-24	0.893195
1435	Beverages	Caffeinated	X - 24757			0.397004	2.29535e-25	0.90535
1436	Beverages	Caffeinated	3-methoxycatechol sulfate (2)	Xenobiotics	Benzoate Metabolism	0.404527	2.3278e-26	0.921353
1437	Beverages	Caffeinated	caffeic acid sulfate	Xenobiotics	Food Component/Plant	0.405747	1.59745e-26	0.908093
1438	Beverages	Caffeinated	N-acetylalanine	Amino Acid	Alanine and Aspartate Metabolism	0.410127	4.07821e-27	0.913085
1439	Beverages	Caffeinated	dihydroferulic acid sulfate	Xenobiotics	Food Component/Plant	0.419285	2.1983e-28	0.892204
1440	Beverages	Caffeinated	X - 23748			0.423106	6.32593e-29	0.916819
1441	Beverages	Caffeinated	X - 13846			0.428259	1.15006e-29	0.905159
1442	Beverages	Caffeinated	X - 13723			0.4284	1.09719e-29	0.898262
1443	Beverages	Caffeinated	4-vinylguaiacol glucuronide	Xenobiotics	Food Component/Plant	0.436532	6.99517e-31	0.911561
1444	Beverages	Caffeinated	coumaroylquinate (5)	Xenobiotics	Food Component/Plant	0.439367	2.63284e-31	0.915371
1445	Beverages	Caffeinated	5-acetylamino-6-formylamino-3-methyluracil	Xenobiotics	Xanthine Metabolism	0.439814	2.25484e-31	0.907293
1446	Beverages	Caffeinated	catechol sulfate	Xenobiotics	Benzoate Metabolism	0.4434	6.4522e-32	0.915028
1447	Beverages	Caffeinated	3-hydroxyisonicotinic acid	Xenobiotics	Drug - Neurological	0.447426	1.55523e-32	0.910875
1448	Beverages	Caffeinated	guaiacol sulfate	Xenobiotics	Benzoate Metabolism	0.449703	6.89872e-33	0.922344
1449	Beverages	Caffeinated	4-acetylcatechol sulfate (2)	Xenobiotics	Food Component/Plant	0.482127	3.23803e-38	0.937891
1450	Beverages	Caffeinated	X - 18240			0.483162	2.14105e-38	0.916171
1451	Beverages	Caffeinated	chlorogenate	Xenobiotics	Food Component/Plant	0.492027	5.83913e-40	0.91499
1452	Beverages	Caffeinated	X - 17349			0.49394	2.64661e-40	0.918648
1453	Beverages	Caffeinated	X - 12730			0.507426	8.66166e-43	0.944483
1454	Beverages	Caffeinated	X - 17398			0.507892	7.07436e-43	0.922039
1455	Beverages	Caffeinated	2,3-dimethylphenol sulfate	Xenobiotics	Chemical	0.508088	6.49768e-43	0.928098
1456	Beverages	Caffeinated	catechol glucuronide	Amino Acid	Tyrosine Metabolism	0.513401	6.31846e-44	0.938462
1457	Beverages	Caffeinated	coumaroylquinate (2)	Xenobiotics	Food Component/Plant	0.514836	3.34382e-44	0.936976
1458	Beverages	Caffeinated	X - 17185			0.515009	3.09517e-44	0.929431
1459	Beverages	Caffeinated	o-cresol sulfate	Xenobiotics	Benzoate Metabolism	0.518194	7.45041e-45	0.937357
1460	Beverages	Caffeinated	m-tyramine	Amino Acid	Tyrosine Metabolism	0.519502	4.13187e-45	0.947874
1461	Beverages	Caffeinated	5-acetylamino-6-amino-3-methyluracil	Xenobiotics	Xanthine Metabolism	0.519657	3.85267e-45	0.947531
1462	Beverages	Caffeinated	X - 12816			0.528209	7.64685e-47	0.919486
1463	Beverages	Caffeinated	1,7-dimethylurate	Xenobiotics	Xanthine Metabolism	0.534635	3.73403e-48	0.953018
1464	Beverages	Caffeinated	X - 23048			0.540357	2.40144e-49	0.953246
1465	Beverages	Caffeinated	mesaconate (methylfumarate)	Energy	TCA Cycle	0.543016	6.58712e-50	0.956523
1466	Beverages	Caffeinated	1,3-dimethylurate	Xenobiotics	Xanthine Metabolism	0.546265	1.33566e-50	0.934309
1467	Beverages	Caffeinated	3-ethylcatechol sulfate (2)	Xenobiotics	Food Component/Plant	0.548458	4.5042e-51	0.943263
1468	Beverages	Caffeinated	theophylline	Xenobiotics	Xanthine Metabolism	0.551011	1.25756e-51	0.948293
1469	Beverages	Caffeinated	1,3,7-trimethylurate	Xenobiotics	Xanthine Metabolism	0.554349	2.33307e-52	0.950808
1470	Beverages	Caffeinated	feruloylquinate (2)	Xenobiotics	Food Component/Plant	0.554805	1.85066e-52	0.943644
1471	Beverages	Caffeinated	3-hydroxymandelate	Xenobiotics	Benzoate Metabolism	0.557662	4.30051e-53	0.942844
1472	Beverages	Caffeinated	coumaroylquinate (4)	Xenobiotics	Food Component/Plant	0.566406	4.5188e-55	0.949474
1473	Beverages	Caffeinated	X - 24499			0.566592	4.09348e-55	0.953437
1474	Beverages	Caffeinated	maleate	Lipid	Fatty Acid, Dicarboxylate	0.568396	1.57203e-55	0.959953
1475	Beverages	Caffeinated	caffeine	Xenobiotics	Xanthine Metabolism	0.571436	3.08854e-56	0.94875
1476	Beverages	Caffeinated	3-ethylcatechol sulfate (1)	Xenobiotics	Food Component/Plant	0.573657	9.30611e-57	0.953666
1477	Beverages	Caffeinated	X - 24343			0.576933	1.55991e-57	0.957933
1478	Beverages	Caffeinated	X - 13844			0.581763	1.08032e-58	0.949627
1479	Beverages	Caffeinated	X - 24344			0.583278	4.63103e-59	0.951113
1480	Beverages	Caffeinated	paraxanthine	Xenobiotics	Xanthine Metabolism	0.585744	1.15633e-59	0.957552
1481	Beverages	Caffeinated	trigonelline (N'-methylnicotinate)	Cofactors and Vitamins	Nicotinate and Nicotinamide Metabolism	0.585817	1.10963e-59	0.957781
1482	Beverages	Caffeinated	3-methyl catechol sulfate (2)	Xenobiotics	Benzoate Metabolism	0.591145	5.30549e-61	0.959648
1483	Beverages	Caffeinated	3-methyl catechol sulfate (1)	Xenobiotics	Benzoate Metabolism	0.593623	1.26525e-61	0.958886
1484	Beverages	Caffeinated	3-acetylphenol sulfate	Xenobiotics	Chemical	0.598693	6.47782e-63	0.960029
1485	Beverages	Caffeinated	1-methylxanthine	Xenobiotics	Xanthine Metabolism	0.598697	6.46274e-63	0.955571
1486	Beverages	Caffeinated	X - 25668			0.601625	1.13316e-63	0.952789
1487	Beverages	Caffeinated	4-ethylcatechol sulfate	Xenobiotics	Benzoate Metabolism	0.601797	1.02298e-63	0.958543
1488	Beverages	Caffeinated	X - 25500			0.60993	7.3607e-66	0.957019
1489	Beverages	Caffeinated	1-methylurate	Xenobiotics	Xanthine Metabolism	0.610281	5.93287e-66	0.954961
1490	Beverages	Caffeinated	2,3-dihydroxypyridine	Xenobiotics	Food Component/Plant	0.619312	2.07366e-68	0.966659
1491	Beverages	Caffeinated	feruloylquinate (5)	Xenobiotics	Food Component/Plant	0.627629	9.60676e-71	0.956714
1492	Beverages	Caffeinated	X - 14082			0.638208	8.11126e-74	0.967116
1493	Beverages	Caffeinated	2-furoylcarnitine	Xenobiotics	Food Component/Plant	0.643596	1.98173e-75	0.975309
1494	Beverages	Caffeinated	X - 23161			0.649075	4.20616e-77	0.979081
1495	Beverages	Caffeinated	feruloylquinate (4)	Xenobiotics	Food Component/Plant	0.665579	2.33774e-82	0.970508
1496	Beverages	Caffeinated	N-(2-furoyl)glycine	Xenobiotics	Food Component/Plant	0.668164	3.27213e-83	0.978814
1497	Beverages	Caffeinated	feruloylquinate (3)	Xenobiotics	Food Component/Plant	0.673804	4.18723e-85	0.970012
1498	Beverages	Caffeinated	X - 13838			0.677219	2.85224e-86	0.974318
1499	Beverages	Caffeinated	3-hydroxy-2-methylpyridine sulfate	Xenobiotics	Chemical	0.680746	1.71142e-87	0.979348
1500	Beverages	Caffeinated	X - 12738			0.686132	2.15785e-89	0.979348
1501	Beverages	Caffeinated	3-hydroxypyridine glucuronide	Xenobiotics	Chemical	0.691618	2.27291e-91	0.980034
1502	Beverages	Caffeinated	3-hydroxypyridine sulfate	Xenobiotics	Chemical	0.691809	1.9357e-91	0.975271
1503	Beverages	Caffeinated	feruloylquinate (1)	Xenobiotics	Food Component/Plant	0.694421	2.13151e-92	0.976718
1504	Beverages	Caffeinated	X - 24811			0.695233	1.06883e-92	0.9771
1505	Beverages	Caffeinated	citraconate/glutaconate	Energy	TCA Cycle	0.700821	8.65838e-95	0.97569
1506	Beverages	Caffeinated	X - 25666			0.704075	4.97759e-96	0.974318
1507	Beverages	Caffeinated	quinate	Xenobiotics	Food Component/Plant	0.707156	3.21034e-97	0.9771
1508	Beverages	Caffeinated	3-hydroxypyridine	Xenobiotics	Chemical	0.717895	1.71183e-101	0.979805
1509	Beverages	Caffeinated	cyclo(pro-tyr) (D,L)*	Peptide	Dipeptide	0.718329	1.1394e-101	0.973403
1510	Beverages	Caffeinated	glucuronide of C19H28O4 (1)*	Partially Characterized Molecules	Partially Characterized Molecules	0.777873	1.27262e-129	0.981443
1511	Beverages	Total tea	S-adenosylhomocysteine (SAH)	Amino Acid	Methionine, Cysteine, SAM and Taurine Metabolism	-0.210175	9.22333e-08	0.7508
1512	Beverages	Total tea	1,3,7-trimethylurate	Xenobiotics	Xanthine Metabolism	0.2057	1.74002e-07	0.746304
1513	Beverages	Total tea	caffeine	Xenobiotics	Xanthine Metabolism	0.205842	1.70579e-07	0.739445
1514	Beverages	Total tea	guaiacol sulfate	Xenobiotics	Benzoate Metabolism	0.211976	7.11476e-08	0.731977
1515	Beverages	Total tea	2,4,6-trihydroxybenzoate	Xenobiotics	Benzoate Metabolism	0.213746	5.50133e-08	0.750229
1516	Beverages	Total tea	3-dehydroshikimate	Xenobiotics	Food Component/Plant	0.215646	4.1639e-08	0.761317
1517	Beverages	Total tea	X - 16124			0.216907	3.45612e-08	0.721155
1518	Beverages	Total tea	X - 24757			0.2273	7.12716e-09	0.74497
1519	Beverages	Total tea	coumaroylquinate (5)	Xenobiotics	Food Component/Plant	0.236551	1.63723e-09	0.749809
1520	Beverages	Total tea	coumaroylquinate (4)	Xenobiotics	Food Component/Plant	0.270376	4.396e-12	0.766232
1521	Beverages	Total tea	1,2,3-benzenetriol sulfate (1)	Xenobiotics	Chemical	0.272331	3.04004e-12	0.786199
1522	Beverages	Total tea	3-methoxycatechol sulfate (1)	Xenobiotics	Benzoate Metabolism	0.281336	5.34841e-13	0.783265
1523	Beverages	Total tea	coumaroylquinate (2)	Xenobiotics	Food Component/Plant	0.295275	3.19798e-14	0.78136
1524	Beverages	Total tea	coumaroylquinate (3)	Xenobiotics	Food Component/Plant	0.296891	2.28396e-14	0.787342
1525	Beverages	Total tea	X - 17685			0.3002	1.13841e-14	0.78799
1526	Beverages	Total tea	X - 17673			0.302414	7.10949e-15	0.800373
1527	Beverages	Total tea	1,2,3-benzenetriol sulfate (2)	Xenobiotics	Chemical	0.306089	3.22487e-15	0.804946
1528	Beverages	Total tea	2-methoxyresorcinol sulfate	Xenobiotics	Chemical	0.311686	9.46904e-16	0.809404
1529	Beverages	Total tea	coumaroylquinate (1)	Xenobiotics	Food Component/Plant	0.360889	6.16172e-21	0.828418
1530	Beverages	Total tea	N-acetyltheanine	Xenobiotics	Food Component/Plant	0.522649	9.89903e-46	0.933394
1531	Beverages	Green tea	S-adenosylhomocysteine (SAH)	Amino Acid	Methionine, Cysteine, SAM and Taurine Metabolism	-0.258011	4.23217e-11	0.72588
1532	Beverages	Green tea	X - 12306			0.206466	1.56243e-07	0.715592
1533	Beverages	Green tea	X - 12821			0.226287	8.34181e-09	0.709153
1534	Beverages	Green tea	X - 12813			0.236196	1.73415e-09	0.707705
1535	Beverages	Green tea	X - 12811			0.251131	1.4185e-10	0.713877
1536	Beverages	Green tea	X - 12740			0.254444	7.95801e-11	0.719784
1537	Beverages	Green tea	N-acetyltheanine	Xenobiotics	Food Component/Plant	0.292114	6.14135e-14	0.737349
1538	Beverages	Black tea	coumaroylquinate (4)	Xenobiotics	Food Component/Plant	0.210807	8.42209e-08	0.699588
1539	Beverages	Black tea	1,2,3-benzenetriol sulfate (1)	Xenobiotics	Chemical	0.233993	2.47432e-09	0.721155
1540	Beverages	Black tea	coumaroylquinate (5)	Xenobiotics	Food Component/Plant	0.246385	3.19998e-10	0.703056
1541	Beverages	Black tea	1,2,3-benzenetriol sulfate (2)	Xenobiotics	Chemical	0.249187	1.98325e-10	0.729576
1542	Beverages	Black tea	X - 17685			0.253786	8.93137e-11	0.721803
1543	Beverages	Black tea	coumaroylquinate (2)	Xenobiotics	Food Component/Plant	0.253945	8.68678e-11	0.71121
1544	Beverages	Black tea	2-methoxyresorcinol sulfate	Xenobiotics	Chemical	0.254381	8.04709e-11	0.728471
1545	Beverages	Black tea	3-methoxycatechol sulfate (1)	Xenobiotics	Benzoate Metabolism	0.255756	6.31545e-11	0.722565
1546	Beverages	Black tea	X - 17673			0.256441	5.59409e-11	0.718336
1547	Beverages	Black tea	coumaroylquinate (1)	Xenobiotics	Food Component/Plant	0.29594	2.78489e-14	0.727595
1548	Beverages	Black tea	coumaroylquinate (3)	Xenobiotics	Food Component/Plant	0.296761	2.3468e-14	0.721803
1549	Beverages	Black tea	N-acetyltheanine	Xenobiotics	Food Component/Plant	0.414069	1.17284e-27	0.80506
1550	Beverages	Herbal tea	X - 17686			0.201043	3.31912e-07	0.726871
1551	Beverages	Herbal tea	hippurate	Xenobiotics	Benzoate Metabolism	0.203288	2.43601e-07	0.726376
1552	Beverages	Herbal tea	pentose acid*	Partially Characterized Molecules	Partially Characterized Molecules	0.216376	3.73852e-08	0.73331
1553	Beverages	Herbal tea	catechol sulfate	Xenobiotics	Benzoate Metabolism	0.216382	3.73505e-08	0.73373
1554	Beverages	Herbal tea	X - 23423			0.219263	2.43271e-08	0.740017
1555	Beverages	Herbal tea	X - 12306			0.236155	1.74586e-09	0.739102
1556	Beverages	Sugar-sweetened beverages	X - 23970			-0.216558	3.63906e-08	0.820683
1557	Beverages	Sugar-sweetened beverages	caffeic acid sulfate	Xenobiotics	Food Component/Plant	-0.203654	2.31531e-07	0.806203
1558	Beverages	Sugar-sweetened beverages	abscisate	Xenobiotics	Food Component/Plant	-0.203124	2.49203e-07	0.80487
1559	Beverages	Sugar-sweetened beverages	5-hydroxylysine	Amino Acid	Lysine Metabolism	0.202452	2.73447e-07	0.796639
1560	Beverages	Sugar-sweetened beverages	N6,N6,N6-trimethyllysine	Amino Acid	Lysine Metabolism	0.203032	2.52394e-07	0.803803
1561	Beverages	Sugar-sweetened beverages	X - 23424			0.20437	2.0957e-07	0.813138
1562	Beverages	Sugar-sweetened beverages	X - 17679			0.207177	1.41343e-07	0.802888
1563	Beverages	Sugar-sweetened beverages	sucrose	Carbohydrate	Disaccharides and Oligosaccharides	0.209772	9.77183e-08	0.801859
1564	Beverages	Sugar-sweetened beverages	delta-CEHC glucuronide*	Cofactors and Vitamins	Tocopherol Metabolism	0.216576	3.62975e-08	0.802736
1565	Beverages	Sugar-sweetened beverages	hydroxy-N6,N6,N6-trimethyllysine*	Amino Acid	Lysine Metabolism	0.244588	4.33503e-10	0.806965
1566	Beverages	Diet beverages	X - 17679			0.264732	1.25407e-11	0.76406
1567	Beverages	Diet beverages	saccharin	Xenobiotics	Food Component/Plant	0.278947	8.53331e-13	0.743408
1568	Beverages	Diet beverages	sucralose	Xenobiotics	Food Component/Plant	0.412736	1.791e-27	0.807118
1569	Beverages	Diet beverages	acesulfame	Xenobiotics	Food Component/Plant	0.420574	1.44658e-28	0.825713
1570	Beverages	Diet beverages	X - 25785			0.469373	4.72752e-36	0.839582

## Sheet: Table S3
Table S3. Food-metabolite associations identified using the average 24-h diet recalls in the CPS-3 Diet Assessment Sub-study.
	section	Label	BIOCHEMICAL	SUPER_PATHWAY	SUB_PATHWAY	R	pval	AUC
1	Fruits	Grapes	naringenin 7-glucuronide	Xenobiotics	Food Component/Plant	0.207122	1.42435e-07	0.698979
2	Fruits	Prunes	vanillactate	Amino Acid	Tyrosine Metabolism	0.205959	1.67805e-07	0.598956
3	Fruits	Banana	X - 12410			0.223456	1.28964e-08	0.739712
4	Fruits	Banana	dopamine 3-O-sulfate	Amino Acid	Tyrosine Metabolism	0.250882	1.48078e-10	0.733501
5	Fruits	Banana	ethyl pyruvate	Xenobiotics	Food Component/Plant	0.252224	1.17331e-10	0.74337
6	Fruits	Banana	5-hydroxyindoleacetate	Amino Acid	Tryptophan Metabolism	0.253058	1.01454e-10	0.739369
7	Fruits	Banana	2-isopropylmalate	Xenobiotics	Food Component/Plant	0.257627	4.53159e-11	0.738721
8	Fruits	Banana	X - 24338			0.268768	5.94126e-12	0.732472
9	Fruits	Avocado	X - 23970			0.201227	3.23658e-07	0.740055
10	Fruits	Apples	X - 17686			0.20527	1.84821e-07	0.674249
11	Fruits	Apples	4-hydroxycinnamate sulfate	Amino Acid	Tyrosine Metabolism	0.212113	6.97589e-08	0.696235
12	Fruits	Apples	phloroglucinol sulfate	Xenobiotics	Chemical	0.221308	1.78786e-08	0.691129
13	Fruits	Apples	xylose	Carbohydrate	Pentose Metabolism	0.235499	1.94136e-09	0.7066
14	Fruits	Apples	X - 25838			0.249111	2.00929e-10	0.703323
15	Fruits	Apples	4-allylphenol sulfate	Xenobiotics	Food Component/Plant	0.252578	1.10311e-10	0.708429
16	Fruits	Total citrus fruits and juices	N,N-dimethylalanine	Amino Acid	Alanine and Aspartate Metabolism	-0.24	9.31067e-10	0.747485
17	Fruits	Total citrus fruits and juices	galactonate	Carbohydrate	Fructose, Mannose and Galactose Metabolism	0.207619	1.32767e-07	0.739712
18	Fruits	Total citrus fruits and juices	X - 17358			0.21554	4.22917e-08	0.743446
19	Fruits	Total citrus fruits and juices	X - 22755			0.217961	2.95488e-08	0.74276
20	Fruits	Total citrus fruits and juices	4-hydroxymandelate	Xenobiotics	Benzoate Metabolism	0.230502	4.31361e-09	0.725804
21	Fruits	Total citrus fruits and juices	naringenin 7-glucuronide	Xenobiotics	Food Component/Plant	0.244601	4.3254e-10	0.740703
22	Fruits	Total citrus fruits and juices	glucuronide of C10H18O2 (1)*	Partially Characterized Molecules	Partially Characterized Molecules	0.246918	2.92297e-10	0.752629
23	Fruits	Total citrus fruits and juices	phloroglucinol sulfate	Xenobiotics	Chemical	0.253157	9.97056e-11	0.735787
24	Fruits	Total citrus fruits and juices	glucuronide of C10H18O2 (7)*	Partially Characterized Molecules	Partially Characterized Molecules	0.254676	7.63961e-11	0.755639
25	Fruits	Total citrus fruits and juices	glucuronide of C10H18O2 (8)*	Partially Characterized Molecules	Partially Characterized Molecules	0.255645	6.44018e-11	0.751029
26	Fruits	Total citrus fruits and juices	X - 13847			0.26217	2.00189e-11	0.744627
27	Fruits	Total citrus fruits and juices	X - 23299			0.269743	4.95058e-12	0.741617
28	Fruits	Total citrus fruits and juices	N-methylhydroxyproline	Amino Acid	Urea cycle; Arginine and Proline Metabolism	0.317876	2.36815e-16	0.77774
29	Fruits	Total citrus fruits and juices	X - 23868			0.324504	5.1781e-17	0.778159
30	Fruits	Total citrus fruits and juices	chiro-inositol	Lipid	Inositol Metabolism	0.330081	1.39904e-17	0.764365
31	Fruits	Total citrus fruits and juices	N-methylproline	Amino Acid	Urea cycle; Arginine and Proline Metabolism	0.34011	1.24189e-18	0.775949
32	Fruits	Total citrus fruits and juices	X - 19183			0.342474	6.92725e-19	0.781893
33	Fruits	Total citrus fruits and juices	X - 23581			0.36192	4.68669e-21	0.794925
34	Fruits	Total citrus fruits and juices	N-methylglutamate	Amino Acid	Glutamate Metabolism	0.389877	1.90195e-24	0.817711
35	Fruits	Total citrus fruits and juices	X - 12111			0.399852	9.71742e-26	0.822779
36	Fruits	Total citrus fruits and juices	stachydrine	Xenobiotics	Food Component/Plant	0.46263	6.0621e-35	0.845793
37	Fruits	Oranges	naringenin 7-glucuronide	Xenobiotics	Food Component/Plant	0.203305	2.4302e-07	0.731139
38	Fruits	Oranges	N-methylglutamate	Amino Acid	Glutamate Metabolism	0.204376	2.09415e-07	0.733463
39	Fruits	Oranges	N-methylhydroxyproline	Amino Acid	Urea cycle; Arginine and Proline Metabolism	0.206881	1.47365e-07	0.731253
40	Fruits	Oranges	4-hydroxymandelate	Xenobiotics	Benzoate Metabolism	0.209452	1.02297e-07	0.738112
41	Fruits	Oranges	X - 23517			0.210522	8.77465e-08	0.739255
42	Fruits	Oranges	phloroglucinol sulfate	Xenobiotics	Chemical	0.212719	6.38908e-08	0.731596
43	Fruits	Oranges	X - 12111			0.214381	5.01364e-08	0.736168
44	Fruits	Oranges	xylose	Carbohydrate	Pentose Metabolism	0.218508	2.72361e-08	0.725537
45	Fruits	Oranges	X - 23581			0.22153	1.72872e-08	0.7271
46	Fruits	Oranges	X - 21825			0.223754	1.2321e-08	0.74116
47	Fruits	Oranges	X - 25838			0.226035	8.6737e-09	0.718069
48	Fruits	Oranges	chiro-inositol	Lipid	Inositol Metabolism	0.227379	7.03971e-09	0.739102
49	Fruits	Oranges	X - 23868			0.239965	9.36512e-10	0.734415
50	Fruits	Oranges	X - 19183			0.251129	1.41901e-10	0.752629
51	Fruits	Oranges	stachydrine	Xenobiotics	Food Component/Plant	0.269131	5.55182e-12	0.76307
52	Fruits	Orange juice	caffeic acid sulfate	Xenobiotics	Food Component/Plant	-0.202241	2.81547e-07	0.748057
53	Fruits	Orange juice	X - 13847			0.211545	7.5727e-08	0.744399
54	Fruits	Orange juice	chiro-inositol	Lipid	Inositol Metabolism	0.223891	1.20647e-08	0.744932
55	Fruits	Orange juice	X - 22755			0.22569	9.14883e-09	0.753239
56	Fruits	Orange juice	glucuronide of C10H18O2 (8)*	Partially Characterized Molecules	Partially Characterized Molecules	0.232102	3.34722e-09	0.756706
57	Fruits	Orange juice	X - 17358			0.233061	2.87275e-09	0.758611
58	Fruits	Orange juice	glucuronide of C10H18O2 (1)*	Partially Characterized Molecules	Partially Characterized Molecules	0.240419	8.68815e-10	0.76086
59	Fruits	Orange juice	glucuronide of C10H18O2 (7)*	Partially Characterized Molecules	Partially Characterized Molecules	0.243114	5.55088e-10	0.754496
60	Fruits	Orange juice	N-methylhydroxyproline	Amino Acid	Urea cycle; Arginine and Proline Metabolism	0.245812	3.52591e-10	0.760021
61	Fruits	Orange juice	X - 19183			0.253103	1.00658e-10	0.766194
62	Fruits	Orange juice	X - 23581			0.276816	1.2898e-12	0.763222
63	Fruits	Orange juice	N-methylproline	Amino Acid	Urea cycle; Arginine and Proline Metabolism	0.299463	1.33038e-14	0.763756
64	Fruits	Orange juice	N-methylglutamate	Amino Acid	Glutamate Metabolism	0.33788	2.14423e-18	0.785399
65	Fruits	Orange juice	X - 12111			0.348905	1.37906e-19	0.78517
66	Fruits	Orange juice	stachydrine	Xenobiotics	Food Component/Plant	0.350459	9.28662e-20	0.796639
67	Fruits	Watermelon	X - 25271			0.313359	6.53161e-16	0.690863
68	Fruits	Cantaloupe	X - 25271			0.205158	1.87737e-07	0.658436
69	Fruits	Berries	X - 25271			0.20954	1.01016e-07	0.739331
70	Fruits	Berries	X - 12306			0.225449	9.49494e-09	0.765889
71	Fruits	Berries	X - 23970			0.236011	1.78709e-09	0.759145
72	Fruits	Berries	X - 25523			0.240221	8.97667e-10	0.759564
73	Fruits	Berries	abscisate	Xenobiotics	Food Component/Plant	0.240285	8.88336e-10	0.747599
[truncated: 860 more rows]

## Sheet: Table S4
Table S4. Food group definitions in the CPS-3 Diet Assessment Sub-study.
[truncated: 265 more rows]
